# Supplementary material for: Inhibition of Embryonic HSP 90 Function Promotes Variation of Cold Tolerance in Zebrafish
Source: Front Genet. 2020 Dec 4;11:541944. doi: 10.3389/fgene.2020.541944 (PMC7746879; doi:10.3389/fgene.2020.541944)
Supplement: Supplementary Table 1 — List of primers and oligos used for qRT-PCR and shRNA. [file Table_1.XLSX]

## Sheet: Sheet1
Supplementary Table 1. List of primers and oligos used for qRT-PCR and shRNA
Gene_name	Forward	Reverse
（primers used for qRT-PCR）
HSP90	TTCGGTGTGGGCTTTTATTC	TTAATGCGCTTTTCCTCCAC
BAG3	AGCACACTGTCGGCCTAGAT	CTAAGCTGGGATGGCAAGAC
HSPB1	GAAGATCAGCCTAGATGTCAATCA	AGCCGTGTTCATCCTTTCTC
GAPDH	CAAACGAGGACACAACCAAATC	GCCACGATCTCCACTTTCTT
hsp70l	TACGAGGGCATCGACTTCTA	CAGTGCTTTCTCCACAGGAT
psmd12	TCGGATATGGTGTCTACCTCCA	ACTTGTAACATTCCTGTACCAT
atg9b	TCCTGTTTGTGGTCACGTTTA	GCATCAGGAAGGGTGACTTT
vtg3	TGAGTCATCGGACGAGAAGA	CTTGAGGAAGCGTGAGATGAA
rpl22l1	GAGGATGGGATTCTCGATTCTG	CTCTGACGTGACGTTGATCTT
ctsla	ACTGGAGAGAAGGGATATGT	AGTCTTCCTGAACATCTGACC
（oligos used for shRNA）
Control	CCGGCCTCTTACCTCAGTTACAATTCTCGAGAATTGTAACTGAGGTAAGAGGTTTTTG	AATTCAAAAACCTCTTACCTCAGTTACAATTCTCGAGAATTGTAACTGAGGTAAGAGG
atg9b	CCGGGTCACTGCTGGAAAGATATATCTCGAGATATATCTTTCCAGCAGTGACTTTTTG	AATTCAAAAAGTCACTGCTGGAAAGATATATCTCGAGATATATCTTTCCAGCAGTGAC
psmd12	CCGGGTCACTGCTGGAAAGATATATCTCGAGATATATCTTTCCAGCAGTGACTTTTTG	AATTCAAAAAGTCACTGCTGGAAAGATATATCTCGAGATATATCTTTCCAGCAGTGAC
