# Supplementary material for: Inhibition of Embryonic HSP 90 Function Promotes Variation of Cold Tolerance in Zebrafish
Source: Front Genet. 2020 Dec 4;11:541944. doi: 10.3389/fgene.2020.541944 (PMC7746879; doi:10.3389/fgene.2020.541944)
Supplement: Supplementary Table 2 — Differentially expressed genes between cold tolerant zebrafish from radicicol group (CT) and control zebrafish (CON) (fold > 2 and P < 0.05). [file Table_2.XLSX]

## Sheet: Table1 DEGs
Supplementary table 2. Differentially expressed genes between cold tolerant zebrafish from radicicol group (CT) and control zebrafish (CON) (fold>2 and P<0.05)
gene_id	gene_name	description	locus	CT1_FPKM	CT2_FPKM	CT3_FPKM	CON1_FPKM	CON2_FPKM	CON3_FPKM	logFC	P Value	Up/Down
ENSDARG00000095756	si:ch211-190k17.19	si:ch211-190k17.19 [Source:ZFIN;Acc:ZDB-GENE-070912-167]	2:50065240-50066781	5.66696	2.8178	4.11065	0	0	0	8.64427	1.98e-11	Up
ENSDARG00000096906	si:dkey-7i4.24	si:dkey-7i4.24 [Source:ZFIN;Acc:ZDB-GENE-030131-1157]	15:753400-760755	12.1234	5.25476	1.14033	0	0	0.145572	6.13328	1.99e-08	Up
ENSDARG00000055723	hsp70l	heat shock cognate 70-kd protein, like [Source:ZFIN;Acc:ZDB-GENE-050321-1]	8:4741891-4744644	1.07769	3.45208	7.04668	0.149766	0.111295	0.0659517	4.58021	4.12e-08	Up
ENSDARG00000096748	asb2a.1	ankyrin repeat and SOCS box containing 2a, tandem duplicate 1 [Source:ZFIN;Acc:ZDB-GENE-030131-5355]	20:27417204-27431293	39.9043	66.5015	85.6764	13.0811	4.36763	5.57195	2.63944	5e-08	Up
ENSDARG00000043271	morc3b	MORC family CW-type zinc finger 3b [Source:ZFIN;Acc:ZDB-GENE-040801-98]	1:46487297-46510931	6.19059	6.72286	4.84603	0.93672	0.546984	0.530296	2.63768	1.57e-07	Up
ENSDARG00000074322	si:ch211-194m7.3	si:ch211-194m7.3 [Source:ZFIN;Acc:ZDB-GENE-131121-19]	25:13094886-13097591	1.98966	23.5935	22.171	1.12904	0.239734	0.692436	4.06871	5.25e-07	Up
ENSDARG00000021924	hsp70.3	heat shock cognate 70-kd protein, tandem duplicate 3 [Source:ZFIN;Acc:ZDB-GENE-110713-1]	3:25992865-25996220	3.38178	3.45654	12.354	0.877255	0.181103	0.386264	3.33827	1.24e-06	Up
ENSDARG00000019949	serpinh1b	serpin peptidase inhibitor, clade H (heat shock protein 47), member 1b [Source:ZFIN;Acc:ZDB-GENE-990415-93]	15:29450292-29454673	0.52154	0.950627	1.37753	0.0901926	0.0670248	0.0694985	3.0826	2.71e-06	Up
ENSDARG00000016391	calcoco1b	calcium binding and coiled-coil domain 1b [Source:ZFIN;Acc:ZDB-GENE-031118-126]	11:2166340-2186038	47.8264	43.2183	142.367	10.1178	8.80031	3.95999	2.79805	3.3e-06	Up
ENSDARG00000015355	fosl1a	FOS-like antigen 1a [Source:ZFIN;Acc:ZDB-GENE-061207-7]	14:30399162-30407372	1.60038	0.318647	5.67788	0.134788	0.060099	0.124634	4.04214	1.09e-05	Up
ENSDARG00000086947	si:ch211-147m6.1	si:ch211-147m6.1 [Source:ZFIN;Acc:ZDB-GENE-131120-57]	25:13087219-13092173	1.73733	13.0299	14.4024	0.669912	0.226307	1.00555	3.361	1.28e-05	Up
ENSDARG00000052290	rab33ba	RAB33B, member RAS oncogene family a [Source:ZFIN;Acc:ZDB-GENE-050809-122]	14:47190232-47202329	4.30557	4.89217	9.73103	2.02679	0.58986	0.59911	2.18543	1.74e-05	Up
ENSDARG00000076386	epdl1	ependymin-like 1 [Source:ZFIN;Acc:ZDB-GENE-090710-3]	7:890713-902359	26.5377	27.8641	33.9302	8.35255	3.12452	5.47958	1.92188	2.01e-05	Up
ENSDARG00000001452	adam8a	ADAM metallopeptidase domain 8a [Source:ZFIN;Acc:ZDB-GENE-030616-622]	13:24541031-24549186	0.496307	4.58361	9.33336	0.214575	0.341709	0.303677	3.37646	6.81e-05	Up
ENSDARG00000009123	sele	selectin E [Source:ZFIN;Acc:ZDB-GENE-041014-221]	20:34066551-34074289	1.02732	4.03986	6.56055	0.744081	0.347226	0.434302	2.42903	9.27e-05	Up
ENSDARG00000076533	nfe2l1b	nuclear factor, erythroid 2-like 1b [Source:ZFIN;Acc:ZDB-GENE-120319-2]	12:28739508-28751193	9.64856	15.1339	21.4559	4.32035	1.96522	3.09945	1.80441	9.95e-05	Up
ENSDARG00000062487	si:dkey-6n6.1	si:dkey-6n6.1 [Source:ZFIN;Acc:ZDB-GENE-060503-80]	8:14092045-14113506	12.7478	24.6607	15.1011	1.3648	3.53555	1.98312	2.19251	0.000127791	Up
ENSDARG00000089706	ANPEP (1 of many)	alanyl aminopeptidase, membrane [Source:HGNC Symbol;Acc:HGNC:500]	7:15093046-15121755	0.596937	5.60013	18.2283	0.811116	0.328798	0.608751	3.29651	0.000149588	Up
ENSDARG00000061120	slc43a2b	solute carrier family 43 (amino acid system L transporter), member 2b [Source:ZFIN;Acc:ZDB-GENE-041212-6]	10:24403277-24422264	1.57023	4.38237	0.219191	0.316367	0.0293845	0.117529	3.38218	0.000173029	Up
ENSDARG00000068374	si:ch211-132b12.7	si:ch211-132b12.7 [Source:ZFIN;Acc:ZDB-GENE-050419-250]	18:40678423-40694600	1.30539	1.59037	2.77064	0.241874	0.179753	0.339465	2.30022	0.000181864	Up
ENSDARG00000024746	hsp90aa1.2	heat shock protein 90, alpha (cytosolic), class A member 1, tandem duplicate 2 [Source:ZFIN;Acc:ZDB-GENE-031001-3]	20:54177901-54206778	3.20315	10.278	71.1713	3.58692	1.90649	1.21452	3.18123	0.000205675	Up
ENSDARG00000092726	si:dkey-184p9.7	si:dkey-184p9.7 [Source:ZFIN;Acc:ZDB-GENE-091204-97]	21:11410584-11413253	21.217	36.9148	74.2653	16.2843	2.29788	1.90602	2.45478	0.000216544	Up
ENSDARG00000058731	slc2a6	solute carrier family 2 (facilitated glucose transporter), member 6 [Source:ZFIN;Acc:ZDB-GENE-081104-301]	8:12816821-12829697	0.615026	6.90463	4.50699	0.746206	0.0764938	0.390889	2.91219	0.000219221	Up
ENSDARG00000052377	psmd12	proteasome 26S subunit, non-ATPase 12 [Source:ZFIN;Acc:ZDB-GENE-030131-617]	6:19465326-19474013	20.3717	18.1193	35.8976	8.46951	3.87343	4.44641	1.68471	0.000264514	Up
ENSDARG00000027070	acbd4	acyl-CoA binding domain containing 4 [Source:ZFIN;Acc:ZDB-GENE-040426-2074]	12:15526454-15577783	1.03924	0.693865	0.706934	0	0.129255	0.0287213	3.15771	0.000301655	Up
ENSDARG00000056210	si:ch211-199o1.2	si:ch211-199o1.2 [Source:ZFIN;Acc:ZDB-GENE-060503-867]	8:24948959-24951651	47.5913	7.16192	297.042	18.3754	1.18381	1.87872	3.89	0.00033162	Up
ENSDARG00000031136	moxd1	monooxygenase, DBH-like 1 [Source:ZFIN;Acc:ZDB-GENE-030131-9320]	20:25326022-25372795	1.00672	6.22703	3.02803	0.960529	0.323457	0.337027	2.22187	0.000335369	Up
ENSDARG00000086337	si:dkey-102g19.3	si:dkey-102g19.3 [Source:ZFIN;Acc:ZDB-GENE-091204-230]	21:4538208-4543189	3.70063	29.4215	13.2765	2.46846	0.407663	2.26429	2.67847	0.00034403	Up
ENSDARG00000045277	rdh12l	retinol dehydrogenase 12, like [Source:ZFIN;Acc:ZDB-GENE-040801-48]	24:32659254-32668125	4.1366	3.27329	5.81971	0.951901	0.385847	0.800132	2.1258	0.000423992	Up
ENSDARG00000045733	ciapin1	cytokine induced apoptosis inhibitor 1 [Source:ZFIN;Acc:ZDB-GENE-040808-57]	25:14302099-14310331	7.35787	4.89731	18.9623	2.68579	1.27406	1.43421	2.06318	0.000426533	Up
ENSDARG00000100504	ppp1r27b	protein phosphatase 1, regulatory subunit 27b [Source:ZFIN;Acc:ZDB-GENE-051023-5]	6:21725640-21727741	45.8998	63.5561	126.34	19.5632	16.5608	6.46044	1.91898	0.000477678	Up
ENSDARG00000090930	si:ch211-120g10.1	si:ch211-120g10.1 [Source:ZFIN;Acc:ZDB-GENE-130531-56]	3:59838747-59851429	26.0247	13.5537	13.7105	6.01218	0.893608	3.57375	1.98843	0.00054757	Up
ENSDARG00000094385	si:dkey-85k15.6	si:dkey-85k15.6 [Source:ZFIN;Acc:ZDB-GENE-100922-216]	16:14097615-14102526	74.3287	143.736	77.1106	44.1685	11.4986	15.6341	1.66694	0.000558221	Up
ENSDARG00000105494	si:ch211-113d11.8	si:ch211-113d11.8 [Source:ZFIN;Acc:ZDB-GENE-160113-48]	14:47263572-47272231	1.43878	3.03299	3.33277	0.311016	0.346688	0	3.01521	0.000649401	Up
ENSDARG00000037861	slc2a3b	solute carrier family 2 (facilitated glucose transporter), member 3b [Source:ZFIN;Acc:ZDB-GENE-121031-5]	16:12583959-12605730	0.408061	2.60196	5.01361	0.577369	0.178779	0.238326	2.57667	0.000669293	Up
ENSDARG00000102778	fgf17	fibroblast growth factor 17 [Source:ZFIN;Acc:ZDB-GENE-040621-1]	8:52745814-52758875	2.73335	3.78245	4.59352	0.920837	0.37638	0.851445	1.85569	0.000748946	Up
ENSDARG00000006181	hif1aa	hypoxia inducible factor 1, alpha subunit (basic helix-loop-helix transcription factor) a [Source:ZFIN;Acc:ZDB-GENE-080917-55]	13:31626682-31653988	1.99205	2.67234	5.20948	1.15142	0.417412	0.463704	1.85081	0.000812533	Up
ENSDARG00000100835	RGS13 (1 of many)	regulator of G-protein signaling 13 [Source:HGNC Symbol;Acc:HGNC:9995]	22:24238069-24244955	2.08789	6.20191	16.2603	1.52325	0.125801	1.2296	2.63925	0.00130433	Up
ENSDARG00000042033	mettl11b	methyltransferase like 11B [Source:ZFIN;Acc:ZDB-GENE-081104-175]	20:34552766-34563604	26.316	21.8106	25.2249	11.525	1.81185	5.12342	1.64947	0.0013243	Up
ENSDARG00000095688	BX005429.1	-	16:14112824-14114570	51.7995	144.804	52.0879	34.4819	12.9355	10.3203	1.67722	0.00136681	Up
ENSDARG00000016835	tcirg1a	T-cell, immune regulator 1, ATPase, H+ transporting, lysosomal V0 subunit A3a [Source:ZFIN;Acc:ZDB-GENE-090311-31]	1:44170905-44199860	2.12987	1.68714	1.22495	0.245556	0.25092	0.364908	1.94207	0.00140956	Up
ENSDARG00000077487	spsb3b	splA/ryanodine receptor domain and SOCS box containing 3b [Source:ZFIN;Acc:ZDB-GENE-121226-2]	24:39294953-39305006	17.9078	24.5376	21.8304	9.71139	4.45064	3.42083	1.42226	0.00162425	Up
ENSDARG00000023279	psmd4b	proteasome 26S subunit, non-ATPase 4b [Source:ZFIN;Acc:ZDB-GENE-050417-96]	16:9871359-9887026	23.7433	19.3552	32.5284	11.8673	3.07008	5.8041	1.47554	0.00172372	Up
ENSDARG00000055901	steap4	STEAP family member 4 [Source:ZFIN;Acc:ZDB-GENE-070424-244]	16:27800249-27814549	1.52571	23.4429	6.96811	1.22221	1.40574	1.38383	2.31632	0.00173963	Up
ENSDARG00000042816	mmp9	matrix metallopeptidase 9 [Source:ZFIN;Acc:ZDB-GENE-040426-2132]	8:24260273-24274708	0.473542	0.766317	3.20249	0.443576	0.0507075	0.112677	2.55525	0.00198151	Up
ENSDARG00000077176	zgc:174888	zgc:174888 [Source:ZFIN;Acc:ZDB-GENE-030328-33]	16:13964919-13969044	2.28823	5.93695	5.58882	1.59806	0.360529	1.13087	1.71251	0.00205542	Up
ENSDARG00000024831	crhbp	corticotropin releasing hormone binding protein [Source:ZFIN;Acc:ZDB-GENE-040801-196]	21:7217863-7227128	2.58784	6.04579	6.26044	1.27867	0.950268	0.580599	1.86655	0.00206607	Up
ENSDARG00000078547	si:ch211-264f5.2	si:ch211-264f5.2 [Source:ZFIN;Acc:ZDB-GENE-080303-2]	19:5741274-5762585	0.90323	2.50582	10.3482	0.781013	0.165836	0.736884	2.54562	0.00211474	Up
ENSDARG00000007836	ctsla	cathepsin La [Source:ZFIN;Acc:ZDB-GENE-030131-106]	5:44204638-44210767	34.3764	25.7531	40.1347	10.3208	9.09264	5.94903	1.42669	0.00214145	Up
ENSDARG00000062258	armc8	armadillo repeat containing 8 [Source:ZFIN;Acc:ZDB-GENE-061027-88]	9:28065400-28090860	13.8887	11.6295	24.4183	6.52802	2.88341	3.94548	1.43538	0.00227608	Up
ENSDARG00000092362	hsp70.2	heat shock cognate 70-kd protein, tandem duplicate 2 [Source:ZFIN;Acc:ZDB-GENE-110405-1]	3:25988732-25991482	0.472875	0.483314	1.51087	0.204439	0.113944	0.0337605	2.35545	0.00234624	Up
ENSDARG00000036066	si:dkey-78a14.4	si:dkey-78a14.4 [Source:ZFIN;Acc:ZDB-GENE-110408-8]	7:37978600-37986011	0.567772	0.549794	0.630161	0.116277	0.0288092	0.102389	2.28569	0.00245417	Up
ENSDARG00000056331	ahcyl1	adenosylhomocysteinase-like 1 [Source:ZFIN;Acc:ZDB-GENE-021206-7]	8:24952751-24992018	1.83257	1.48649	2.59403	0.718565	0.24648	0.419844	1.64737	0.00273955	Up
ENSDARG00000002369	-	-	5:41463991-41496172	135.379	49.4217	113.58	40.6974	18.8019	19.0373	1.49282	0.00288807	Up
ENSDARG00000076614	ssuh2.3	ssu-2 homolog, tandem duplicate 3 [Source:ZFIN;Acc:ZDB-GENE-080516-4]	22:31027892-31050294	0.652192	2.85681	1.20563	0.543788	0.0449102	0.159613	2.30256	0.00305951	Up
ENSDARG00000087741	asb14b	ankyrin repeat and SOCS box containing 14b [Source:ZFIN;Acc:ZDB-GENE-090313-148]	23:19564040-19577187	25.7161	15.3519	45.3731	11.6098	4.56997	6.7582	1.46906	0.00323933	Up
ENSDARG00000058270	COLGALT1 (1 of many)	collagen beta(1-O)galactosyltransferase 1 [Source:HGNC Symbol;Acc:HGNC:26182]	1:57277394-57300827	0.682299	1.66254	1.3314	0.347669	0.140925	0.250498	1.80522	0.00338881	Up
ENSDARG00000099445	cc2d1b	coiled-coil and C2 domain containing 1B [Source:ZFIN;Acc:ZDB-GENE-030131-1426]	2:19587613-19625601	3.22723	4.32075	8.10946	2.64512	0.907289	0.700729	1.49078	0.00348286	Up
ENSDARG00000010051	ufd1l	ubiquitin fusion degradation 1 like (yeast) [Source:ZFIN;Acc:ZDB-GENE-040718-150]	8:4704977-4720128	19.5982	17.4398	23.1864	8.04333	4.26028	5.54718	1.25701	0.00362041	Up
ENSDARG00000075261	timp2b	TIMP metallopeptidase inhibitor 2b [Source:ZFIN;Acc:ZDB-GENE-040426-2655]	3:57562441-57595994	1.59922	4.75317	12.7743	1.92864	0.324529	1.20171	2.05945	0.00367131	Up
ENSDARG00000069461	rnaseka	ribonuclease, RNase K a [Source:ZFIN;Acc:ZDB-GENE-060825-301]	7:25776840-25778135	3.70447	5.64061	7.44223	2.17196	0.929374	1.08676	1.53608	0.00382177	Up
ENSDARG00000020008	vcp	valosin containing protein [Source:ZFIN;Acc:ZDB-GENE-030131-5408]	5:40910234-40920827	26.2759	22.2182	49.9449	13.9908	7.18511	6.24531	1.37572	0.00386757	Up
ENSDARG00000104568	BX571715.1	-	3:43254980-43280665	4.02097	4.31528	4.57973	1.96333	0.638359	0.769925	1.5264	0.004039	Up
ENSDARG00000017884	bgna	biglycan a [Source:ZFIN;Acc:ZDB-GENE-040704-74]	8:14066791-14088941	5.05124	6.75653	7.90496	1.06965	1.3911	1.72199	1.58978	0.00405407	Up
ENSDARG00000074554	tspan31	tetraspanin 31 [Source:ZFIN;Acc:ZDB-GENE-040426-1123]	23:36608252-36627840	15.4557	15.1639	22.6881	6.61896	3.46676	5.41247	1.27091	0.00410328	Up
ENSDARG00000063100	psmd14	proteasome 26S subunit, non-ATPase 14 [Source:ZFIN;Acc:ZDB-GENE-070410-56]	11:10848868-10867244	39.2165	35.2598	54.4285	19.8858	9.72863	9.63594	1.24966	0.00433587	Up
ENSDARG00000075463	mss51	MSS51 mitochondrial translational activator [Source:ZFIN;Acc:ZDB-GENE-130530-775]	24:39213356-39222136	14.7021	15.2447	41.2561	11.5148	2.66993	4.68479	1.54738	0.00438428	Up
ENSDARG00000102827	ubfd1	ubiquitin family domain containing 1 [Source:ZFIN;Acc:ZDB-GENE-050506-90]	3:43240590-43254054	9.13965	7.535	14.5791	3.98118	1.8949	2.98399	1.32648	0.00441808	Up
ENSDARG00000035665	si:dkey-267n13.1	si:dkey-267n13.1 [Source:ZFIN;Acc:ZDB-GENE-141211-35]	19:42983592-42988119	1.64506	4.89291	2.77527	1.49353	0.221992	0.084543	2.12667	0.00447554	Up
ENSDARG00000101479	BX908782.3	three-finger protein 5 (LOC100003647), mRNA [Source:RefSeq mRNA;Acc:NM_001172308]	2:52172417-52179676	16.3427	17.318	1.84298	2.28594	1.54435	1.64704	2.16148	0.00452857	Up
ENSDARG00000057698	ctsd	cathepsin D [Source:ZFIN;Acc:ZDB-GENE-010131-8]	18:16144529-16157015	46.0427	48.5284	43.0845	23.3255	7.40869	12.934	1.23231	0.0047912	Up
ENSDARG00000097683	sptbn5	spectrin, beta, non-erythrocytic 5 [Source:ZFIN;Acc:ZDB-GENE-131121-26]	17:29107227-29177256	1.11966	0.124756	0.361908	0.0928752	0.0564736	0.100376	2.18106	0.00488845	Up
ENSDARG00000009106	serinc1	serine incorporator 1 [Source:ZFIN;Acc:ZDB-GENE-030131-4415]	20:40560489-40575409	42.9926	37.4464	72.1755	29.2282	6.68559	10.1261	1.38334	0.00499977	Up
ENSDARG00000060501	dpcd	deleted in primary ciliary dyskinesia homolog (mouse) [Source:ZFIN;Acc:ZDB-GENE-060825-166]	1:30921635-30925286	0.787017	1.45797	1.88592	0.25519	0.252866	0.112377	2.16505	0.00556122	Up
ENSDARG00000014623	si:ch211-212d10.1	si:ch211-212d10.1 [Source:ZFIN;Acc:ZDB-GENE-050208-355]	22:18505226-18509602	0.665789	1.09931	0.932751	0.464996	0	0	2.36665	0.00562812	Up
ENSDARG00000104773	junbb	jun B proto-oncogene b [Source:ZFIN;Acc:ZDB-GENE-040426-2666]	3:7768815-7770219	19.3603	11.5054	40.1978	9.24251	4.74127	4.8619	1.4413	0.00574507	Up
ENSDARG00000092870	si:dkey-100n23.4	si:dkey-100n23.4 [Source:ZFIN;Acc:ZDB-GENE-070912-346]	9:30434891-30437288	5.67016	14.752	16.4698	4.90279	2.09781	2.74748	1.43724	0.00591778	Up
ENSDARG00000089383	il1fma	interleukin-1 family member A [Source:ZFIN;Acc:ZDB-GENE-140106-231]	11:29718638-29724970	0.660444	4.71241	3.89585	0.593053	0.097926	0.739854	2.15902	0.00597281	Up
ENSDARG00000026611	socs3b	suppressor of cytokine signaling 3b [Source:ZFIN;Acc:ZDB-GENE-040426-2528]	12:34157076-34176402	4.79726	8.79002	21.3094	4.17332	2.53758	1.7791	1.53297	0.0061313	Up
ENSDARG00000062549	acmsd	aminocarboxymuconate semialdehyde decarboxylase [Source:ZFIN;Acc:ZDB-GENE-070410-103]	9:23433423-23443001	10.7622	0.59269	0.207501	0.561566	0.268294	0	3.48667	0.00632911	Up
ENSDARG00000073893	dnase2	deoxyribonuclease II, lysosomal [Source:ZFIN;Acc:ZDB-GENE-010724-16]	16:45370947-45390802	2.24311	3.4781	2.71205	1.22322	0.343972	0.742409	1.42618	0.00640405	Up
ENSDARG00000104210	EFEMP1 (1 of many)	EGF containing fibulin like extracellular matrix protein 1 [Source:HGNC Symbol;Acc:HGNC:3218]	22:35092297-35108032	4.41266	17.1278	12.924	3.58832	2.02538	3.14998	1.42125	0.00653143	Up
ENSDARG00000090352	si:dkey-97i18.5	si:dkey-97i18.5 [Source:ZFIN;Acc:ZDB-GENE-100922-198]	16:31668075-31670257	3.40932	24.3626	7.36229	1.67724	1.69978	2.95407	1.80457	0.00686546	Up
ENSDARG00000094840	si:dkey-21e2.13	si:dkey-21e2.13 [Source:ZFIN;Acc:ZDB-GENE-050208-379]	22:19252450-19253793	0.318341	4.0671	1.67823	0.619332	0.102265	0.181787	2.35354	0.00694718	Up
ENSDARG00000008931	renbp	renin binding protein [Source:ZFIN;Acc:ZDB-GENE-041212-34]	8:36998540-37011466	0.656681	2.04951	1.39377	0.36502	0.0904092	0.321424	1.88293	0.00696774	Up
ENSDARG00000007141	psmc3	proteasome 26S subunit, ATPase 3 [Source:ZFIN;Acc:ZDB-GENE-030131-666]	7:38408776-38413896	32.8004	30.486	49.4709	17.6692	8.3333	9.73993	1.18748	0.00706114	Up
ENSDARG00000058984	rad23ab	RAD23 homolog A, nucleotide excision repair protein b [Source:ZFIN;Acc:ZDB-GENE-051113-160]	22:4360730-4375812	30.4169	32.61	34.2947	16.8871	6.20122	9.20393	1.15154	0.00709585	Up
ENSDARG00000102417	psmd7	proteasome 26S subunit, non-ATPase 7 [Source:ZFIN;Acc:ZDB-GENE-030131-5541]	7:67086310-67093255	18.0136	15.8052	24.5478	9.50021	3.9224	5.34504	1.18243	0.0071253	Up
ENSDARG00000042379	TMEM120A (1 of many)	transmembrane protein 120A [Source:HGNC Symbol;Acc:HGNC:21697]	15:16937668-16948890	1.18788	3.97342	2.53597	0.840369	0.104072	0.601293	1.86646	0.00725407	Up
ENSDARG00000038858	setd7	SET domain containing (lysine methyltransferase) 7 [Source:ZFIN;Acc:ZDB-GENE-040718-156]	14:47212649-47226279	25.8516	28.1199	33.1387	15.0137	6.34172	7.52349	1.14073	0.00726251	Up
ENSDARG00000053152	pcmtd1	protein-L-isoaspartate (D-aspartate) O-methyltransferase domain containing 1 [Source:ZFIN;Acc:ZDB-GENE-030131-5387]	24:35297157-35331815	9.324	5.9755	15.1119	5.65646	0.869742	2.27592	1.46629	0.00734302	Up
ENSDARG00000040277	fbxo32	F-box protein 32 [Source:ZFIN;Acc:ZDB-GENE-040426-1040]	16:25344281-25357601	481.999	246.814	380.326	222.043	33.4581	77.6151	1.44618	0.00755046	Up
ENSDARG00000002663	optn	optineurin [Source:ZFIN;Acc:ZDB-GENE-030131-8103]	4:8007828-8018689	7.11385	5.60838	11.2786	4.15417	1.2674	1.81951	1.32828	0.00761685	Up
ENSDARG00000010186	myo3a	myosin IIIA [Source:ZFIN;Acc:ZDB-GENE-041026-4]	24:6131938-6231004	0.808601	1.42567	2.14115	0.655474	0.302019	0.112562	1.60851	0.00764089	Up
ENSDARG00000055120	ctsba	cathepsin Ba [Source:ZFIN;Acc:ZDB-GENE-040426-2650]	17:32670420-32679003	12.6048	19.2863	13.4031	4.66472	0.0162024	2.37547	2.393	0.00768391	Up
ENSDARG00000053005	cd22	cd22 molecule [Source:ZFIN;Acc:ZDB-GENE-050522-521]	16:44939608-44951032	1.11116	1.55545	3.65834	0.501289	0.325967	0.413844	1.79602	0.00772603	Up
ENSDARG00000025889	usp14	ubiquitin specific peptidase 14 (tRNA-guanine transglycosylase) [Source:ZFIN;Acc:ZDB-GENE-030131-7676]	2:2948672-2971360	18.469	12.5231	22.4472	5.32316	5.0808	4.72218	1.2413	0.00776308	Up
ENSDARG00000010478	hsp90aa1.1	heat shock protein 90, alpha (cytosolic), class A member 1, tandem duplicate 1 [Source:ZFIN;Acc:ZDB-GENE-990415-94]	20:54192871-54222597	83.6822	97.8163	478.807	94.3403	6.02434	33.4075	2.03742	0.00807568	Up
ENSDARG00000014554	ppp1r3cb	protein phosphatase 1, regulatory subunit 3Cb [Source:ZFIN;Acc:ZDB-GENE-040426-1733]	12:16232502-16239475	18.2005	31.1352	43.801	16.3167	6.70896	5.70312	1.26072	0.00814486	Up
ENSDARG00000040527	siae	sialic acid acetylesterase [Source:ZFIN;Acc:ZDB-GENE-040426-1032]	18:36601807-36617685	2.77048	2.9252	4.15878	2.00005	0.30232	0.492567	1.52445	0.00820303	Up
ENSDARG00000079659	wdr53	WD repeat domain 53 [Source:ZFIN;Acc:ZDB-GENE-131121-294]	15:2534924-2544416	3.03055	2.83939	3.32588	1.68996	0.479801	0.739935	1.26498	0.00820438	Up
ENSDARG00000009901	slc38a5a	solute carrier family 38, member 5a [Source:ZFIN;Acc:ZDB-GENE-081105-92]	8:25590878-25606671	0.459008	0.538147	2.63989	0.157593	0.169165	0.265993	1.982	0.00831286	Up
ENSDARG00000009390	npl	N-acetylneuraminate pyruvate lyase (dihydrodipicolinate synthase) [Source:ZFIN;Acc:ZDB-GENE-030131-926]	8:19457973-19468004	1.82059	1.51191	1.64817	0.721532	0.292468	0.129951	1.72521	0.00834954	Up
ENSDARG00000043093	mpeg1.2	macrophage expressed 1, tandem duplicate 2 [Source:ZFIN;Acc:ZDB-GENE-050522-305]	8:19325655-19329417	0.738935	1.21011	0.643903	0.304944	0.1295	0.115081	1.77817	0.00885601	Up
ENSDARG00000045801	fbxl14b	F-box and leucine-rich repeat protein 14b [Source:ZFIN;Acc:ZDB-GENE-030131-3556]	4:8608601-8610925	3.84901	4.49885	6.94043	1.87821	0.808125	1.56696	1.34467	0.00896006	Up
ENSDARG00000078363	mcoln3a	mucolipin 3a [Source:ZFIN;Acc:ZDB-GENE-121116-4]	2:1615798-1643967	0.232748	0.93178	1.41301	0.36898	0.0249326	0.088612	2.1095	0.00897468	Up
ENSDARG00000079933	SLC46A3 (1 of many)	solute carrier family 46 member 3 [Source:HGNC Symbol;Acc:HGNC:27501]	10:26540621-26551029	3.62362	4.52504	4.20164	0.985465	0.507033	1.45192	1.50004	0.00914319	Up
ENSDARG00000036848	slc43a2a	solute carrier family 43 (amino acid system L transporter), member 2a [Source:ZFIN;Acc:ZDB-GENE-040426-964]	15:28435947-28475836	157.188	135.79	153.943	78.8736	24.0629	45.1766	1.17639	0.00919243	Up
ENSDARG00000020497	rab7	RAB7, member RAS oncogene family [Source:ZFIN;Acc:ZDB-GENE-040426-1352]	11:16044454-16080508	21.8656	17.1745	47.6891	13.6865	4.49011	7.87228	1.3062	0.00937597	Up
ENSDARG00000079858	tmem163a	transmembrane protein 163a [Source:ZFIN;Acc:ZDB-GENE-081104-429]	9:23444374-23507251	0.716004	0.718533	0.199661	0.270163	0.0376436	0.0446054	1.93783	0.00947991	Up
ENSDARG00000058160	tnfaip2b	tumor necrosis factor, alpha-induced protein 2b [Source:ZFIN;Acc:ZDB-GENE-081107-56]	13:7109821-7121500	1.38123	12.052	9.18994	3.63566	0.274105	0.800418	1.99643	0.00949689	Up
ENSDARG00000020454	psmd8	proteasome 26S subunit, non-ATPase 8 [Source:ZFIN;Acc:ZDB-GENE-040625-136]	18:44622133-44655070	11.123	16.2818	19.8637	7.47777	3.56504	4.28653	1.14006	0.00955051	Up
ENSDARG00000076534	si:ch211-14a17.10	si:ch211-14a17.10 [Source:ZFIN;Acc:ZDB-GENE-030616-581]	2:38249367-38278944	0.341163	1.59995	0.32701	0.130148	0.11606	0.120343	2.01221	0.00959636	Up
ENSDARG00000080020	il13ra1	interleukin 13 receptor, alpha 1 [Source:ZFIN;Acc:ZDB-GENE-060503-103]	7:18901042-18916098	2.85589	2.64871	7.84064	1.18893	0.849619	1.1175	1.52182	0.00960223	Up
ENSDARG00000089853	-	-	1:46293820-46298613	3.5536	3.39	2.11945	1.19491	0.659688	0.676462	1.34963	0.00963206	Up
ENSDARG00000052074	BX957362.1	-	7:51541217-51549387	1.66291	2.31052	1.39476	0.876226	0.200364	0.222578	1.6834	0.00984192	Up
ENSDARG00000037962	psmb7	proteasome subunit beta 7 [Source:ZFIN;Acc:ZDB-GENE-001208-4]	21:8249235-8259556	24.3815	24.6903	30.0478	11.6745	6.63916	7.57655	1.10608	0.00989452	Up
ENSDARG00000058561	fbxo30a	F-box protein 30a [Source:ZFIN;Acc:ZDB-GENE-040426-1215]	17:7463042-7471280	22.4284	11.2332	19.0945	8.0391	3.62613	5.40168	1.16615	0.0100782	Up
ENSDARG00000032469	ampd3b	adenosine monophosphate deaminase 3b [Source:ZFIN;Acc:ZDB-GENE-030131-5929]	18:16773233-16806734	66.2733	53.1046	97.0587	41.6602	16.3596	10.1872	1.2735	0.0102095	Up
ENSDARG00000102916	CABZ01087111.1	-	16:50355720-50362402	1.54763	1.48301	7.88099	1.00367	0.372949	0.745751	1.87645	0.0103624	Up
ENSDARG00000053617	camk2a	calcium/calmodulin-dependent protein kinase II alpha [Source:ZFIN;Acc:ZDB-GENE-051113-72]	21:43901952-43957792	3.81137	6.73706	3.86823	2.03546	0.648313	1.34437	1.37598	0.0103693	Up
ENSDARG00000102506	lrp2a	low density lipoprotein receptor-related protein 2a [Source:ZFIN;Acc:ZDB-GENE-050119-2]	9:48717448-48974769	0.0613103	0.0783344	0.13321	0.0265075	0.0118191	0.0175068	1.77419	0.0103979	Up
ENSDARG00000100487	nploc4	NPL4 homolog, ubiquitin recognition factor [Source:ZFIN;Acc:ZDB-GENE-030131-5658]	12:36260327-36282670	23.9183	21.9911	36.3424	11.1592	6.60685	8.45838	1.13064	0.0105264	Up
ENSDARG00000103540	gpr132b	G protein-coupled receptor 132b [Source:ZFIN;Acc:ZDB-GENE-040724-83]	20:18445935-18451927	0.770003	2.04627	2.21426	0.665819	0.247416	0.175889	1.77903	0.0105411	Up
ENSDARG00000043561	psmc1b	proteasome 26S subunit, ATPase 1b [Source:ZFIN;Acc:ZDB-GENE-040625-69]	20:16822350-16841374	10.5366	9.71249	17.0693	4.12232	3.39938	3.43135	1.2032	0.0106	Up
ENSDARG00000030972	dnaja1	DnaJ (Hsp40) homolog, subfamily A, member 1 [Source:ZFIN;Acc:ZDB-GENE-030131-2642]	1:44301668-44313131	1.87058	2.89178	6.30544	0.68742	0.601003	1.12167	1.58316	0.0106493	Up
ENSDARG00000061889	ppcs	phosphopantothenoylcysteine synthetase [Source:ZFIN;Acc:ZDB-GENE-060512-104]	11:26125819-26131933	4.52714	4.46194	5.37263	2.32999	0.761918	0.923346	1.42527	0.0107674	Up
ENSDARG00000097909	si:dkey-195m11.11	si:dkey-195m11.11 [Source:ZFIN;Acc:ZDB-GENE-131127-648]	6:39293241-39309185	0.951828	5.42479	0.912369	1.01985	0.119665	0.248163	2.063	0.0108459	Up
ENSDARG00000097613	igfn1.3	immunoglobulin-like and fibronectin type III domain containing 1, tandem duplicate 3 [Source:ZFIN;Acc:ZDB-GENE-131122-44]	6:46841851-46873428	76.6522	203.423	69.9867	48.1322	19.0405	33.9451	1.29644	0.01096	Up
ENSDARG00000102180	shroom3	shroom family member 3 [Source:ZFIN;Acc:ZDB-GENE-120817-1]	21:5528489-5665744	0.671676	1.54468	0.377901	0.321959	0.0703758	0.187621	1.72299	0.01097	Up
ENSDARG00000045863	asb15b	ankyrin repeat and SOCS box containing 15b [Source:ZFIN;Acc:ZDB-GENE-041210-265]	4:4111657-4120274	24.4857	13.6228	13.5016	10.8042	3.30909	2.42186	1.30513	0.0110923	Up
ENSDARG00000058560	adrm1	adhesion regulating molecule 1 [Source:ZFIN;Acc:ZDB-GENE-040426-905]	23:9626021-9632336	14.1448	12.2743	18.1952	6.75122	3.54486	4.67708	1.07866	0.0111391	Up
ENSDARG00000038281	natd1	zgc:110779 [Source:ZFIN;Acc:ZDB-GENE-050306-19]	3:15667844-15674300	5.18624	5.29389	4.94505	3.04463	0.78932	1.21589	1.23144	0.0112544	Up
ENSDARG00000102977	cant1b	calcium activated nucleotidase 1b [Source:ZFIN;Acc:ZDB-GENE-040801-114]	11:44712014-44724463	4.63068	3.42299	6.38058	1.76959	1.15572	1.09794	1.32713	0.0113553	Up
ENSDARG00000100420	tpcn2	two pore segment channel 2 [Source:ZFIN;Acc:ZDB-GENE-061103-202]	7:54699112-54752352	4.334	5.19408	6.67028	2.33557	1.14734	1.49027	1.21127	0.0114411	Up
ENSDARG00000036569	bach2a	BTB and CNC homology 1, basic leucine zipper transcription factor 2a [Source:ZFIN;Acc:ZDB-GENE-120525-2]	17:15666119-15734205	3.23317	4.08008	7.11566	2.16483	1.38383	0.709906	1.26379	0.0114731	Up
ENSDARG00000042725	cebpb	CCAAT/enhancer binding protein (C/EBP), beta [Source:ZFIN;Acc:ZDB-GENE-020111-3]	8:28414259-28415774	29.7487	25.7615	73.2766	13.0381	9.06992	13.5177	1.29693	0.0114808	Up
ENSDARG00000035679	si:rp71-45k5.4	si:rp71-45k5.4 [Source:ZFIN;Acc:ZDB-GENE-060503-941]	19:35418025-35423123	11.81	11.2635	15.5189	6.40028	2.19122	3.94221	1.17793	0.0115599	Up
ENSDARG00000093052	c6	complement component 6 [Source:ZFIN;Acc:ZDB-GENE-040426-1358]	21:20758836-20804087	11.249	18.0816	13.7328	7.94848	2.25783	4.50311	1.12147	0.0116157	Up
ENSDARG00000086838	itga2.3	integrin, alpha 2 (CD49B, alpha 2 subunit of VLA-2 receptor), tandem duplicate 3 [Source:ZFIN;Acc:ZDB-GENE-091204-176]	10:9035909-9050646	1.06639	0.63975	0.977722	0.48109	0	0.0794458	2.02129	0.0117667	Up
ENSDARG00000005134	psmd11b	proteasome 26S subunit, non-ATPase 11b [Source:ZFIN;Acc:ZDB-GENE-030131-984]	12:28234935-28248209	19.6474	15.0248	27.8169	10.8947	4.94034	4.98003	1.13771	0.0118534	Up
ENSDARG00000022832	bnip4	BCL2/adenovirus E1B interacting protein 4 [Source:ZFIN;Acc:ZDB-GENE-051113-212]	17:20211965-20216473	2.24256	3.54337	3.90427	1.06848	0.0441215	0.980101	1.77936	0.0118928	Up
ENSDARG00000099411	zgc:158343	zgc:158343 [Source:ZFIN;Acc:ZDB-GENE-061201-9]	5:9319116-9320270	1.15067	4.99847	4.70603	0.895484	0.591552	0.722858	1.7283	0.0119374	Up
ENSDARG00000077308	gpr84	G protein-coupled receptor 84 [Source:ZFIN;Acc:ZDB-GENE-070928-33]	6:39116809-39121606	0.534909	5.6663	7.78442	2.14443	0.187498	0.291611	2.17255	0.0121057	Up
ENSDARG00000054543	samsn1a	SAM domain, SH3 domain and nuclear localisation signals 1a [Source:ZFIN;Acc:ZDB-GENE-030131-8639]	15:29631488-29653871	0.551795	2.55811	3.90393	0.647535	0.0759793	0.630251	1.90288	0.012446	Up
ENSDARG00000022650	cyp2ad3	cytochrome P450, family 2, subfamily AD, polypeptide 3 [Source:ZFIN;Acc:ZDB-GENE-041001-156]	20:25649335-25652586	0.804612	0.834499	2.06426	0.491113	0.159675	0.263547	1.5711	0.0124886	Up
ENSDARG00000104883	PCMTD2 (1 of many)	protein-L-isoaspartate (D-aspartate) O-methyltransferase domain containing 2 [Source:HGNC Symbol;Acc:HGNC:15882]	23:7809310-7821261	7.99926	10.2626	5.96366	4.32294	1.49924	1.76068	1.25616	0.0125846	Up
ENSDARG00000102612	slc15a4	solute carrier family 15 (oligopeptide transporter), member 4 [Source:ZFIN;Acc:ZDB-GENE-040426-1047]	8:36079733-36231639	10.5464	6.90719	9.25845	5.37846	1.99034	1.95889	1.11822	0.0127798	Up
ENSDARG00000092532	si:dkey-21e2.4	si:dkey-21e2.4 [Source:ZFIN;Acc:ZDB-GENE-050208-538]	22:19163884-19165169	1.23635	6.39718	2.0738	0.80177	0.198585	0.794279	1.89913	0.0130085	Up
ENSDARG00000015567	zic1	zic family member 1 (odd-paired homolog, Drosophila) [Source:ZFIN;Acc:ZDB-GENE-000208-4]	24:4938793-4941978	1.52765	2.73245	7.69692	1.6765	0.302052	0.872408	1.67408	0.0131182	Up
ENSDARG00000043360	dph3	diphthamide biosynthesis 3 [Source:ZFIN;Acc:ZDB-GENE-050522-545]	6:15000567-15004256	2.39464	4.28326	5.20288	0	1.07716	0.546999	2.05189	0.0133371	Up
ENSDARG00000099120	CR932000.1	-	11:25144995-25146567	1.13089	1.4737	1.13814	0.513365	0.108987	0.242179	1.68449	0.0133557	Up
ENSDARG00000055252	snap23.2	synaptosomal-associated protein 23.2 [Source:ZFIN;Acc:ZDB-GENE-051030-75]	17:33481055-33488509	1.98871	2.04604	4.21387	1.15396	0.504445	0.448311	1.51911	0.013572	Up
ENSDARG00000104654	zgc:194626	zgc:194626 [Source:ZFIN;Acc:ZDB-GENE-081022-131]	7:51479870-51482003	2.16096	17.4864	29.4605	6.22875	0.694315	2.46832	2.0277	0.0136223	Up
ENSDARG00000096365	si:ch211-195m9.3	si:ch211-195m9.3 [Source:ZFIN;Acc:ZDB-GENE-120215-210]	18:35153812-35173437	3.53218	4.45722	4.01076	2.18489	0.707124	1.0241	1.1922	0.0138898	Up
ENSDARG00000036282	rnaset2	ribonuclease T2 [Source:ZFIN;Acc:ZDB-GENE-030131-2513]	13:9736875-9752591	2.69232	2.4275	3.53922	1.71271	0.358373	0.790733	1.22703	0.0145362	Up
ENSDARG00000029581	tbc1d7	TBC1 domain family, member 7 [Source:ZFIN;Acc:ZDB-GENE-040426-1747]	20:52736155-53040695	12.1036	14.1201	12.531	6.40127	3.65288	3.44769	1.02299	0.0145702	Up
ENSDARG00000087749	ccser2a	coiled-coil serine-rich protein 2a [Source:ZFIN;Acc:ZDB-GENE-131121-492]	17:26459274-26519537	10.9656	6.84255	16.8403	5.05314	1.98347	4.02688	1.17836	0.0148192	Up
ENSDARG00000052429	syngr2a	synaptogyrin 2a [Source:ZFIN;Acc:ZDB-GENE-070112-1292]	3:57696103-57709277	3.32948	2.4909	4.70488	2.1369	0.650677	0.842896	1.14706	0.0148593	Up
ENSDARG00000077648	FNIP2	folliculin interacting protein 2 [Source:HGNC Symbol;Acc:HGNC:29280]	1:19072058-19109665	2.64774	4.80197	8.38769	2.17774	0.99596	1.38302	1.30454	0.0149098	Up
ENSDARG00000062382	snapin	SNAP-associated protein [Source:ZFIN;Acc:ZDB-GENE-060503-343]	19:24334873-24338272	5.70475	5.25997	7.64784	2.27661	1.57658	1.8112	1.17591	0.0150411	Up
ENSDARG00000087262	zgc:63568	zgc:63568 [Source:ZFIN;Acc:ZDB-GENE-040426-1165]	14:35552488-35560106	4.58027	3.62817	3.65863	1.45218	1.12826	0.653926	1.35457	0.0154335	Up
ENSDARG00000060469	pik3r4	phosphoinositide-3-kinase, regulatory subunit 4 [Source:ZFIN;Acc:ZDB-GENE-050309-84]	16:36767346-36794550	11.0244	9.92621	14.6629	7.50889	2.16929	3.04549	1.09929	0.015462	Up
ENSDARG00000099447	pcdh1g18	protocadherin 1 gamma 18 [Source:ZFIN;Acc:ZDB-GENE-050609-13]	10:21780364-21862676	0.796161	1.05787	0.814013	0.481895	0.119374	0.166713	1.4128	0.0164963	Up
ENSDARG00000056252	sort1b	sortilin 1b [Source:ZFIN;Acc:ZDB-GENE-030131-7447]	8:25022574-25055180	10.2939	8.55299	14.9826	6.11549	1.91451	3.61004	1.11355	0.0165016	Up
ENSDARG00000095005	si:dkey-21e2.10	si:dkey-21e2.10 [Source:ZFIN;Acc:ZDB-GENE-050208-778]	22:19222277-19225756	1.58406	17.4052	2.12571	2.0546	0	1.08559	2.37377	0.0165362	Up
ENSDARG00000102583	il4r.1	interleukin 4 receptor, tandem duplicate 1 [Source:ZFIN;Acc:ZDB-GENE-050227-5]	3:43301383-43359120	1.6424	2.79634	5.1869	1.43508	0.566586	0.84415	1.28902	0.0165714	Up
ENSDARG00000076789	cx32.2	connexin 32.2 [Source:ZFIN;Acc:ZDB-GENE-050303-1]	20:40827172-40832254	2.39915	5.51733	7.92986	2.36064	0.558192	1.27565	1.48835	0.0167506	Up
ENSDARG00000056638	pir	pirin [Source:ZFIN;Acc:ZDB-GENE-040718-288]	11:29670439-29689581	4.74272	2.91956	4.33943	1.86402	0.69264	1.16959	1.2399	0.0170062	Up
ENSDARG00000105147	osbpl1a	oxysterol binding protein-like 1A [Source:ZFIN;Acc:ZDB-GENE-050208-657]	22:16293806-16322266	3.70633	4.67353	5.38046	1.98555	1.24262	1.15035	1.1351	0.017176	Up
ENSDARG00000094300	NUPR2	nuclear protein 2, transcriptional regulator [Source:HGNC Symbol;Acc:HGNC:44164]	5:1732440-1734163	15.6713	12.9662	7.18575	5.86317	3.12276	2.87205	1.12389	0.0173315	Up
ENSDARG00000002021	pygb	phosphorylase, glycogen; brain [Source:ZFIN;Acc:ZDB-GENE-040928-2]	17:21106659-21132337	2.66428	10.1406	6.44392	1.56705	1.97086	1.14115	1.39043	0.0173813	Up
ENSDARG00000036074	cebpa	CCAAT/enhancer binding protein (C/EBP), alpha [Source:ZFIN;Acc:ZDB-GENE-020111-2]	7:37813728-37816607	1.72284	5.70722	9.93788	2.59364	0.593073	1.42312	1.49401	0.0174429	Up
ENSDARG00000070674	psmd6	proteasome 26S subunit, non-ATPase 6 [Source:ZFIN;Acc:ZDB-GENE-040426-1038]	11:19339955-19349206	40.8937	42.1299	48.5224	22.5817	9.43622	14.9146	1.01729	0.01752	Up
ENSDARG00000003189	psmd1	proteasome 26S subunit, non-ATPase 1 [Source:ZFIN;Acc:ZDB-GENE-040426-810]	22:37696218-37781619	46.955	36.1183	65.5768	24.0309	12.6327	14.3893	1.05715	0.0175406	Up
ENSDARG00000017905	casp3a	caspase 3, apoptosis-related cysteine peptidase a [Source:ZFIN;Acc:ZDB-GENE-011210-1]	1:16834405-16843370	11.7662	10.9083	15.7587	6.95836	3.28476	3.3926	1.0332	0.0176243	Up
ENSDARG00000053864	elmsan1b	ELM2 and Myb/SANT-like domain containing 1b [Source:ZFIN;Acc:ZDB-GENE-131121-13]	17:37363078-37417993	3.60549	6.72761	7.50911	3.5047	1.27603	1.45422	1.084	0.0176636	Up
ENSDARG00000023220	selt2	selenoprotein T, 2 [Source:ZFIN;Acc:ZDB-GENE-030411-4]	14:17274918-17282721	21.669	18.4125	23.0232	9.26657	3.8511	8.49593	1.05577	0.0179966	Up
ENSDARG00000105511	si:ch211-243c14.5	si:ch211-243c14.5 [Source:ZFIN;Acc:ZDB-GENE-160113-152]	11:36742618-36747964	0.792402	1.51854	0.448831	0.513872	0	0	2.30313	0.0180669	Up
ENSDARG00000058865	endog	endonuclease G [Source:ZFIN;Acc:ZDB-GENE-050522-402]	8:12080392-12084523	4.92604	4.53143	17.5651	4.0038	1.07624	2.1943	1.47567	0.0188318	Up
ENSDARG00000042857	si:ch211-246m6.4	si:ch211-246m6.4 [Source:ZFIN;Acc:ZDB-GENE-050208-498]	22:14102695-14103939	11.1731	13.1045	11.5131	4.70977	3.06936	3.92418	1.07256	0.018907	Up
ENSDARG00000042980	cyp2p7	cytochrome P450, family 2, subfamily P, polypeptide 7 [Source:ZFIN;Acc:ZDB-GENE-041001-155]	20:25669604-25674720	0.965961	4.17353	3.15643	0.854215	0.465533	0.677015	1.50788	0.0190309	Up
ENSDARG00000022660	armc2	armadillo repeat containing 2 [Source:ZFIN;Acc:ZDB-GENE-041014-7]	20:32325331-32367987	0.2138	0.128775	1.09784	0.217877	0.0294352	0.0130835	2.2235	0.0191156	Up
ENSDARG00000089951	si:dkey-210j14.5	si:dkey-210j14.5 [Source:ZFIN;Acc:ZDB-GENE-131127-341]	3:52421914-52428578	0.670826	0.985577	0.910882	0.362525	0.161642	0	1.90547	0.0191509	Up
ENSDARG00000016886	dnajb9b	DnaJ (Hsp40) homolog, subfamily B, member 9b [Source:ZFIN;Acc:ZDB-GENE-050522-76]	4:17832414-17834448	2.23013	2.10403	5.5907	1.66874	0.413398	0.440857	1.60946	0.0193681	Up
ENSDARG00000009524	rnf150b	ring finger protein 150b [Source:ZFIN;Acc:ZDB-GENE-050417-470]	23:43968631-43985629	7.98264	8.21777	3.78576	3.68603	1.38983	1.80799	1.10443	0.0195792	Up
ENSDARG00000105287	mpp1	membrane protein, palmitoylated 1 [Source:ZFIN;Acc:ZDB-GENE-031113-4]	21:36291732-36338761	19.9037	15.6004	23.5857	12.2576	3.78945	5.66573	1.04478	0.0196092	Up
ENSDARG00000038242	zgc:113333	zgc:113333 [Source:ZFIN;Acc:ZDB-GENE-050320-57]	3:18591210-18606336	1.0472	1.48804	0.905841	0.596301	0.14771	0.240675	1.40497	0.019681	Up
ENSDARG00000040319	C5AR1	complement component 5a receptor 1 [Source:HGNC Symbol;Acc:HGNC:1338]	18:46800034-46801374	1.12322	4.96362	1.52001	0.942673	0.318449	0.452774	1.67972	0.0197533	Up
ENSDARG00000057452	ston2	stonin 2 [Source:ZFIN;Acc:ZDB-GENE-050913-137]	17:16747354-16798148	4.35457	4.42781	7.60637	3.43072	1.2488	1.079	1.10664	0.0201369	Up
ENSDARG00000039452	hk1	hexokinase 1 [Source:ZFIN;Acc:ZDB-GENE-040426-2848]	13:22842438-22877363	15.2663	28.5554	36.4039	14.0814	5.51316	8.12447	1.06752	0.0202228	Up
ENSDARG00000017860	rgs5b	regulator of G-protein signaling 5b [Source:ZFIN;Acc:ZDB-GENE-050417-359]	2:7014246-7017513	1.29031	3.95657	6.76133	0.557866	0.580411	1.17903	1.71685	0.0206239	Up
ENSDARG00000076903	bend3	BEN domain containing 3 [Source:ZFIN;Acc:ZDB-GENE-090312-181]	13:32511090-32517966	3.03435	2.04692	5.27415	1.96775	0.389966	0.918421	1.29541	0.0206653	Up
ENSDARG00000024669	oser1	oxidative stress responsive serine-rich 1 [Source:ZFIN;Acc:ZDB-GENE-040426-1325]	6:52717379-52725572	20.9548	15.625	28.1602	10.9253	6.16472	5.52323	1.03319	0.0210188	Up
ENSDARG00000057879	p3h3	prolyl 3-hydroxylase 3 [Source:ZFIN;Acc:ZDB-GENE-060503-231]	16:12101596-12115926	0.908411	3.40139	3.24847	0.770366	0.538835	0.598573	1.41852	0.0211883	Up
ENSDARG00000103044	ass1	argininosuccinate synthase 1 [Source:ZFIN;Acc:ZDB-GENE-040912-178]	KN150552.1:11232-53083	21.9088	5.13908	4.76982	3.58555	2.66471	1.5393	1.55103	0.0214233	Up
ENSDARG00000020084	tg	thyroglobulin [Source:ZFIN;Acc:ZDB-GENE-030519-1]	16:31572835-31640844	5.1109	0.317002	0.0711453	0.0550122	0.275961	0.208917	2.65013	0.0218867	Up
ENSDARG00000099243	CR855389.1	-	15:32885186-32889721	1.60172	3.66855	2.09701	0.0760056	0.244759	0.970498	1.77338	0.0220466	Up
ENSDARG00000067672	card9	caspase recruitment domain family, member 9 [Source:ZFIN;Acc:ZDB-GENE-060531-94]	5:50510224-50519640	1.37402	3.54286	3.75157	1.72806	0.240791	0.535003	1.45831	0.0227297	Up
ENSDARG00000035630	ypel1	yippee-like 1 [Source:ZFIN;Acc:ZDB-GENE-040808-41]	5:12536889-12586399	8.80402	10.3588	8.73335	6.0413	1.82551	2.06082	1.10367	0.0227661	Up
ENSDARG00000039914	gapdhs	glyceraldehyde-3-phosphate dehydrogenase, spermatogenic [Source:ZFIN;Acc:ZDB-GENE-020913-1]	16:45077926-45103166	14.279	65.3012	25.5021	15.1166	4.82307	11.3431	1.25655	0.0227786	Up
ENSDARG00000054032	rab24	RAB24, member RAS oncogene family [Source:ZFIN;Acc:ZDB-GENE-050706-110]	21:38685239-38692022	3.23338	3.71792	6.49991	2.2133	0.995595	1.0002	1.2165	0.0228248	Up
ENSDARG00000070957	im:7160594	im:7160594 [Source:ZFIN;Acc:ZDB-GENE-080917-43]	24:39306367-39314952	8.14511	5.7362	5.39532	3.69315	1.46809	0.964354	1.25942	0.0230582	Up
ENSDARG00000053091	DAB2	DAB2, clathrin adaptor protein [Source:HGNC Symbol;Acc:HGNC:2662]	5:43261196-43334966	9.16491	10.9992	30.6703	7.15635	2.9232	5.73367	1.1968	0.0231774	Up
ENSDARG00000076259	tbr1a	T-box, brain, 1a [Source:ZFIN;Acc:ZDB-GENE-060810-93]	11:10829257-10844847	1.17813	0.564441	2.21142	0.700346	0.14194	0.126135	1.7066	0.0233311	Up
ENSDARG00000055292	atg9b	autophagy related 9B [Source:ZFIN;Acc:ZDB-GENE-091111-3]	24:33916353-33949692	8.37952	8.3453	21.4133	5.79043	2.49922	4.23625	1.12313	0.0238251	Up
ENSDARG00000098761	rgs2	regulator of G-protein signaling 2 [Source:ZFIN;Acc:ZDB-GENE-040718-410]	22:24219649-24221856	0.643728	2.01879	2.29992	0.910862	0	0.200518	1.90331	0.0242258	Up
ENSDARG00000055226	slc7a7	solute carrier family 7 (amino acid transporter light chain, y+L system), member 7 [Source:ZFIN;Acc:ZDB-GENE-051127-5]	7:19310077-19335574	1.36882	3.03447	2.19856	0.911686	0.249613	0.697203	1.35172	0.0242278	Up
ENSDARG00000011661	twf1b	twinfilin actin-binding protein 1b [Source:ZFIN;Acc:ZDB-GENE-040711-3]	4:14194231-14208622	1.99585	2.23227	1.72491	1.27307	0.346915	0.196202	1.38098	0.0242973	Up
ENSDARG00000103341	-	-	3:59753683-59765397	0.948346	2.28479	0.909006	0.351439	0.0435368	0.502916	1.66185	0.0243214	Up
ENSDARG00000013926	slc16a9a	solute carrier family 16, member 9a [Source:ZFIN;Acc:ZDB-GENE-040426-1364]	17:20619234-20646780	4.93019	16.9466	10.9483	7.73703	1.5897	1.03705	1.3612	0.0244591	Up
ENSDARG00000063195	pxk	PX domain containing serine/threonine kinase [Source:ZFIN;Acc:ZDB-GENE-050208-393]	22:10136595-10169385	6.41769	5.27637	8.27818	4.53381	1.27266	1.65019	1.04975	0.0246117	Up
ENSDARG00000040064	acp6	acid phosphatase 6, lysophosphatidic [Source:ZFIN;Acc:ZDB-GENE-050208-290]	9:30668022-30679668	1.85217	2.60937	4.99017	1.16868	0.53076	0.900503	1.35381	0.0246234	Up
ENSDARG00000063661	nuak2	NUAK family, SNF1-like kinase, 2 [Source:ZFIN;Acc:ZDB-GENE-050208-563]	22:470567-497731	0.610835	0.650347	1.56131	0.484153	0.130839	0.116271	1.57122	0.0251009	Up
ENSDARG00000075172	fbxo25	F-box protein 25 [Source:ZFIN;Acc:ZDB-GENE-040801-19]	23:35369920-35384286	5.06509	3.93824	3.6413	2.95625	0.662592	0.619837	1.26821	0.0251294	Up
ENSDARG00000030494	hfe2	hemochromatosis type 2 [Source:ZFIN;Acc:ZDB-GENE-030131-651]	16:42980041-42990870	6.93269	9.62428	8.75221	3.28964	2.15954	2.93315	1.04479	0.025255	Up
ENSDARG00000034368	hexb	hexosaminidase B (beta polypeptide) [Source:ZFIN;Acc:ZDB-GENE-030131-2333]	5:34000552-34016485	3.63303	3.79272	2.79509	1.92202	0.645075	0.982786	1.09728	0.0252746	Up
ENSDARG00000056615	cybb	cytochrome b-245, beta polypeptide (chronic granulomatous disease) [Source:ZFIN;Acc:ZDB-GENE-040426-1380]	11:29547981-29569255	2.58276	9.97271	3.78227	3.25678	0.530178	1.20866	1.34743	0.0253214	Up
ENSDARG00000068515	chs1	chitin synthase 1 [Source:ZFIN;Acc:ZDB-GENE-030131-1188]	13:155651-171568	2.28322	1.09047	1.58125	0.821728	0.0806562	0.552967	1.41037	0.0258942	Up
ENSDARG00000100317	ahsa1b	AHA1, activator of heat shock protein ATPase homolog 1b [Source:ZFIN;Acc:ZDB-GENE-030131-664]	17:43736751-43749935	2.62483	3.19706	9.70061	2.23179	1.15259	1.14923	1.28867	0.026001	Up
ENSDARG00000087911	psme4a	proteasome activator subunit 4a [Source:ZFIN;Acc:ZDB-GENE-091204-452]	13:35563917-35619133	86.836	44.7577	247.705	57.9681	31.1872	18.4393	1.36214	0.02615	Up
ENSDARG00000104026	si:dkeyp-35e5.5	si:dkeyp-35e5.5 [Source:ZFIN;Acc:ZDB-GENE-050420-335]	4:60849425-60869960	0.310212	0.55487	0.410623	0.191598	0.0854292	0.0632703	1.45455	0.0262784	Up
ENSDARG00000076829	ankib1b	ankyrin repeat and IBR domain containing 1b [Source:ZFIN;Acc:ZDB-GENE-100920-6]	16:16133666-16212964	11.0728	11.5833	17.9045	9.25689	2.77145	3.21416	1.03007	0.0269202	Up
ENSDARG00000089645	si:ch1073-406l10.2	si:ch1073-406l10.2 [Source:ZFIN;Acc:ZDB-GENE-141212-315]	24:33374035-33377364	0.911886	1.22325	0.946934	0.295679	0.292986	0	1.88031	0.0270319	Up
ENSDARG00000074469	amigo3	adhesion molecule with Ig-like domain 3 [Source:ZFIN;Acc:ZDB-GENE-050208-449]	22:34454251-34488269	0.31179	0.238999	0.298853	0.183814	0	0.0364162	1.70876	0.027179	Up
ENSDARG00000076563	zgc:92249	zgc:92249 [Source:ZFIN;Acc:ZDB-GENE-040718-368]	14:46578599-46584472	2.31438	1.16512	3.3773	0.985672	0.133186	0.739757	1.47575	0.0274501	Up
ENSDARG00000015653	tnip1	TNFAIP3 interacting protein 1 [Source:ZFIN;Acc:ZDB-GENE-070112-1502]	14:50394423-50605663	19.7834	15.1399	20.0817	13.089	2.36757	5.34116	1.07076	0.0279404	Up
ENSDARG00000001470	mhc1zea	major histocompatibility complex class I ZEA [Source:ZFIN;Acc:ZDB-GENE-070705-176]	1:46334486-46430897	4.6098	6.39193	3.31398	2.8429	0.893032	1.35501	1.07059	0.0281331	Up
ENSDARG00000036695	calcoco1a	calcium binding and coiled-coil domain 1a [Source:ZFIN;Acc:ZDB-GENE-030131-6911]	23:35882635-35904479	25.5892	20.2802	34.286	20.5074	4.2948	5.64575	1.0828	0.028835	Up
ENSDARG00000021242	mvp	major vault protein [Source:ZFIN;Acc:ZDB-GENE-030826-33]	3:15558619-15584730	6.10423	6.66756	5.09776	3.12608	1.03536	2.26667	1.01774	0.0289835	Up
ENSDARG00000057644	adam8b	ADAM metallopeptidase domain 8b [Source:ZFIN;Acc:ZDB-GENE-070808-1]	12:9059120-9094839	1.79421	1.30748	3.33346	1.14917	0.491077	0.360518	1.26257	0.0291078	Up
ENSDARG00000104793	dgke	diacylglycerol kinase, epsilon [Source:ZFIN;Acc:ZDB-GENE-090512-7]	6:21896067-21910379	3.38155	3.29916	4.78012	2.30367	0.658462	0.994839	1.13428	0.0291979	Up
ENSDARG00000097268	si:ch73-171a6.2	si:ch73-171a6.2 [Source:ZFIN;Acc:ZDB-GENE-131121-481]	24:39225512-39226377	7.67347	10.9803	25.8907	9.68697	1.18345	2.97992	1.38506	0.0298882	Up
ENSDARG00000017312	lmbrd2b	LMBR1 domain containing 2b [Source:ZFIN;Acc:ZDB-GENE-030131-7197]	21:22364315-22386240	1.64165	3.07618	2.16367	1.38989	0.417573	0.527354	1.15064	0.0303944	Up
ENSDARG00000079175	si:ch211-79k12.1	si:ch211-79k12.1 [Source:ZFIN;Acc:ZDB-GENE-080303-9]	16:24607792-24634997	23.8361	30.0475	26.9557	16.2384	1.06756	8.74496	1.30792	0.0306868	Up
ENSDARG00000045980	cst14b.1	cystatin 14b, tandem duplicate 1 [Source:ZFIN;Acc:ZDB-GENE-061013-189]	5:4081428-4091680	2.96226	8.96149	3.44788	2.19541	0.917772	1.45002	1.25112	0.0309832	Up
ENSDARG00000061818	meox2b	mesenchyme homeobox 2b [Source:ZFIN;Acc:ZDB-GENE-060503-853]	19:31596182-31610467	5.4995	5.54291	16.0096	3.56634	2.25783	1.83206	1.30943	0.0310228	Up
ENSDARG00000068030	-	-	7:2280036-2308629	8.06	4.99962	11.1382	4.80207	1.56477	2.48852	1.03533	0.0311799	Up
ENSDARG00000069545	atg12	ATG12 autophagy related 12 homolog (S. cerevisiae) [Source:ZFIN;Acc:ZDB-GENE-071205-7]	16:13993752-13998585	1.76868	2.45338	2.26051	0.5462	0.64947	0.360737	1.46526	0.031201	Up
ENSDARG00000038237	tbc1d12a	TBC1 domain family, member 12a [Source:ZFIN;Acc:ZDB-GENE-030131-3920]	17:23216098-23233851	3.24652	4.82187	3.56574	2.36854	0.586744	1.10084	1.11906	0.0313185	Up
ENSDARG00000052604	CPEB2	cytoplasmic polyadenylation element binding protein 2 [Source:HGNC Symbol;Acc:HGNC:21745]	23:2193694-2225919	3.24366	3.0536	5.29101	1.88208	0.685643	1.34056	1.10163	0.0313211	Up
ENSDARG00000025903	lgals9l1	lectin, galactoside-binding, soluble, 9 (galectin 9)-like 1 [Source:ZFIN;Acc:ZDB-GENE-030131-9543]	15:31151514-31162442	1.13879	3.09334	0.427131	0.899032	0.167036	0.106034	1.69395	0.0317011	Up
ENSDARG00000018953	gclm	glutamate-cysteine ligase, modifier subunit [Source:ZFIN;Acc:ZDB-GENE-030131-5906]	8:15231718-15239547	3.05957	4.46889	8.00544	1.34058	1.95276	0.56668	1.36814	0.0317526	Up
ENSDARG00000051956	isca1	iron-sulfur cluster assembly 1 [Source:ZFIN;Acc:ZDB-GENE-050626-94]	5:68656902-68665017	14.4238	13.8399	22.6666	10.1809	3.4994	4.62293	1.0554	0.0320046	Up
ENSDARG00000079009	abca1b	ATP-binding cassette, sub-family A (ABC1), member 1B [Source:ZFIN;Acc:ZDB-GENE-030131-9826]	14:6117246-6212349	0.955607	4.33472	2.61169	1.65939	0.0913507	0.561516	1.48401	0.032018	Up
ENSDARG00000040944	ntd5	ntl-dependent gene 5 [Source:ZFIN;Acc:ZDB-GENE-031030-7]	16:13678577-13705265	0.292715	3.61256	7.26681	1.13891	0.338574	0.927746	1.72502	0.0326071	Up
ENSDARG00000055876	msmo1	methylsterol monooxygenase 1 [Source:ZFIN;Acc:ZDB-GENE-040426-2670]	1:20223614-20235835	6.20998	3.14529	5.95247	2.94844	1.06887	1.09244	1.18211	0.0328281	Up
ENSDARG00000043402	MRPL55	mitochondrial ribosomal protein L55 [Source:HGNC Symbol;Acc:HGNC:16686]	8:15213743-15216095	10.9855	9.36562	18.0093	4.52741	3.36472	4.22154	1.1058	0.0332232	Up
ENSDARG00000075045	cxcl18b	chemokine (C-X-C motif) ligand 18b [Source:ZFIN;Acc:ZDB-GENE-090313-165]	1:48577744-48581470	10.1399	28.9944	38.7233	8.8719	5.58499	9.58226	1.12501	0.0332631	Up
ENSDARG00000100461	-	-	KN149704.1:25493-34245	1.03229	1.75849	4.72744	1.19011	0.165827	0.589522	1.56246	0.033309	Up
ENSDARG00000078251	TESK1 (1 of many)	testis-specific kinase 1 [Source:HGNC Symbol;Acc:HGNC:11731]	1:39492767-39509093	1.05719	2.43122	3.94383	0.704124	0.826228	0.342656	1.37602	0.0333337	Up
ENSDARG00000030832	otofa	otoferlin a [Source:ZFIN;Acc:ZDB-GENE-030131-7778]	20:31173609-31309677	0.50571	0.185019	0.220342	0.0894438	0.0664683	0.0689215	1.48703	0.0334897	Up
ENSDARG00000057113	c6	complement component 6 [Source:ZFIN;Acc:ZDB-GENE-040426-1358]	21:20758940-20896022	6.34197	12.3612	10.8436	7.50727	0.864204	2.39445	1.15909	0.0339394	Up
ENSDARG00000004060	bhlhe40	basic helix-loop-helix family, member e40 [Source:ZFIN;Acc:ZDB-GENE-030131-3133]	11:35497669-35501340	2.78068	27.0569	29.4708	8.72949	3.98999	3.41061	1.39649	0.0340309	Up
ENSDARG00000074378	junba	jun B proto-oncogene a [Source:ZFIN;Acc:ZDB-GENE-040426-2172]	1:51098615-51100171	4.95884	4.30445	13.6306	4.01974	0.808358	2.46752	1.24998	0.0344926	Up
ENSDARG00000011175	atp6v1d	ATPase, H+ transporting, lysosomal V1 subunit D [Source:ZFIN;Acc:ZDB-GENE-040426-727]	20:51275386-51287449	4.83436	6.85125	8.95632	4.00444	0.978951	2.29681	1.08637	0.0346747	Up
ENSDARG00000105433	zgc:172143	zgc:172143 [Source:ZFIN;Acc:ZDB-GENE-080219-22]	7:8121669-8125507	0.751239	0.542011	0.720073	0	0.0851785	0.264996	1.74032	0.0351201	Up
ENSDARG00000098323	FO704889.1	-	16:10931161-10936924	1.33735	0	1.07562	0.119626	0.0592681	0.184347	2.20269	0.0351645	Up
ENSDARG00000061363	GFOD1	glucose-fructose oxidoreductase domain containing 1 [Source:HGNC Symbol;Acc:HGNC:21096]	24:39852535-39884198	3.01794	4.05954	8.78765	2.58488	0.933065	1.46335	1.21553	0.0355329	Up
ENSDARG00000037116	cxcl12a	chemokine (C-X-C motif) ligand 12a (stromal cell-derived factor 1) [Source:ZFIN;Acc:ZDB-GENE-030318-1]	13:30673917-30689265	5.47758	14.9198	10.0261	4.83703	1.9659	3.86862	1.00448	0.035997	Up
ENSDARG00000093111	si:ch211-209l18.2	si:ch211-209l18.2 [Source:ZFIN;Acc:ZDB-GENE-060503-682]	22:6645146-6660983	1.63106	1.08901	1.00868	0.409455	0.253587	0.315508	1.40163	0.0361891	Up
ENSDARG00000100944	glrx2	glutaredoxin 2 [Source:ZFIN;Acc:ZDB-GENE-040718-101]	22:24188101-24192519	4.37373	5.26349	6.17587	2.92784	0.725311	1.85317	1.09385	0.036399	Up
ENSDARG00000095904	prpf31	PRP31 pre-mRNA processing factor 31 homolog (yeast) [Source:ZFIN;Acc:ZDB-GENE-040426-1561]	16:32128329-32136642	4.42101	4.78947	7.49478	2.13249	1.7609	1.59623	1.04221	0.0364384	Up
ENSDARG00000025555	ormdl3	ORMDL sphingolipid biosynthesis regulator 3 [Source:ZFIN;Acc:ZDB-GENE-041010-190]	12:22109193-22116785	2.45818	1.96811	4.92191	1.27532	0.842469	0.561536	1.29837	0.0364889	Up
ENSDARG00000041159	si:ch211-63p21.4	si:ch211-63p21.4 [Source:ZFIN;Acc:ZDB-GENE-160113-20]	7:4081215-4097173	0	4.96451	2.79347	0	0	0.554772	3.02176	0.0365246	Up
ENSDARG00000040002	pnpla7b	patatin-like phospholipase domain containing 7b [Source:ZFIN;Acc:ZDB-GENE-050309-66]	5:24542083-24568907	21.286	15.6782	21.7466	15.9435	2.66727	4.45216	1.05917	0.0365527	Up
ENSDARG00000002947	abcd3b	ATP-binding cassette, sub-family D (ALD), member 3b [Source:ZFIN;Acc:ZDB-GENE-050517-29]	2:15440938-15456922	4.04257	3.83815	7.11003	2.45325	0.893718	1.77914	1.07975	0.0370947	Up
ENSDARG00000071086	gpr155b	G protein-coupled receptor 155b [Source:ZFIN;Acc:ZDB-GENE-110815-2]	6:10522754-10545271	4.15485	2.201	6.96141	2.36583	1.07447	0.925959	1.17133	0.0371247	Up
ENSDARG00000022303	higd1a	HIG1 hypoxia inducible domain family, member 1A [Source:ZFIN;Acc:ZDB-GENE-030826-15]	2:1825741-1830943	12.8026	13.8752	37.45	8.8178	6.38294	6.12642	1.0423	0.0378903	Up
ENSDARG00000102328	raf1a	Raf-1 proto-oncogene, serine/threonine kinase a [Source:ZFIN;Acc:ZDB-GENE-990415-41]	23:4773871-4781770	8.69414	5.48861	7.96598	5.80386	0.49296	0.328534	1.58264	0.0387257	Up
ENSDARG00000098907	fam175b	family with sequence similarity 175, member B [Source:ZFIN;Acc:ZDB-GENE-040426-2491]	17:31788812-32068137	2.85365	3.6459	4.42479	1.95945	1.02473	0.910703	1.00705	0.038983	Up
ENSDARG00000077415	CR974475.1	-	22:8492792-8619487	4.89025	3.15681	3.14549	0.5842	1.55054	0.275596	1.51965	0.0390658	Up
ENSDARG00000024204	mcm3	minichromosome maintenance complex component 3 [Source:ZFIN;Acc:ZDB-GENE-020419-4]	20:34867318-34880864	0.347244	0.731998	0.332844	0.262718	0	0.0991459	1.6223	0.0391445	Up
ENSDARG00000091111	-	-	7:22517614-22519238	6.73901	7.45543	7.92768	3.97293	1.69776	2.16482	1.03345	0.039315	Up
ENSDARG00000077130	bcl10	B-cell CLL/lymphoma 10 [Source:ZFIN;Acc:ZDB-GENE-100219-2]	2:1602405-1611398	0.298475	0.721634	1.73864	0.446698	0.0885259	0.196681	1.51342	0.0395072	Up
ENSDARG00000077275	crispld1a	cysteine-rich secretory protein LCCL domain containing 1a [Source:ZFIN;Acc:ZDB-GENE-090612-1]	24:14709377-14741607	0.865507	0.555458	1.65922	0.36549	0.0387967	0.396572	1.4829	0.0395809	Up
ENSDARG00000017984	zgc:172106	zgc:172106 [Source:ZFIN;Acc:ZDB-GENE-080204-42]	1:54615773-54635013	0.973929	0.855839	0.591997	0.492956	0.0457863	0.203483	1.3687	0.0395909	Up
ENSDARG00000041560	si:dkey-102f14.5	si:dkey-102f14.5 [Source:ZFIN;Acc:ZDB-GENE-060503-705]	18:17503872-17518113	6.79782	4.83407	13.3923	4.87732	2.17482	1.9328	1.03845	0.0396309	Up
ENSDARG00000017211	plxnb1b	plexin b1b [Source:ZFIN;Acc:ZDB-GENE-090812-4]	6:19815001-19928096	1.23474	1.12468	2.21391	0.631161	0.546068	0.31731	1.06045	0.0398348	Up
ENSDARG00000075263	ankrd1a	ankyrin repeat domain 1a (cardiac muscle) [Source:ZFIN;Acc:ZDB-GENE-100405-1]	17:23442948-23449912	6.35529	1.01498	5.58412	1.44252	1.17412	0.725879	1.44124	0.0399482	Up
ENSDARG00000075561	si:dkey-76k16.5	si:dkey-76k16.5 [Source:ZFIN;Acc:ZDB-GENE-090313-330]	13:33555483-33558377	1.4903	1.40205	1.94791	0.790737	0.391746	0.174063	1.39902	0.039994	Up
ENSDARG00000036893	f13a1b	coagulation factor XIII, A1 polypeptide b [Source:ZFIN;Acc:ZDB-GENE-030131-9634]	7:8024805-8098285	2.72177	11.6058	7.47732	4.8539	1.47572	1.08249	1.16937	0.0403005	Up
ENSDARG00000030110	myod1	myogenic differentiation 1 [Source:ZFIN;Acc:ZDB-GENE-980526-561]	25:30843777-30846017	12.5504	8.7009	37.4321	8.62528	2.93997	7.11025	1.18477	0.0403026	Up
ENSDARG00000018976	sptlc2a	serine palmitoyltransferase, long chain base subunit 2a [Source:ZFIN;Acc:ZDB-GENE-050522-23]	17:17784891-17836282	0.979217	3.22047	3.02776	0.819397	0.487161	0.784712	1.22714	0.0403235	Up
ENSDARG00000056156	npdc1b	neural proliferation, differentiation and control, 1b [Source:ZFIN;Acc:ZDB-GENE-140106-58]	5:28270215-28315065	0.456275	0.519917	0.425526	0.255912	0.0832044	0.116201	1.1919	0.0408553	Up
ENSDARG00000025428	socs3a	suppressor of cytokine signaling 3a [Source:ZFIN;Acc:ZDB-GENE-030131-7349]	3:57352613-57355437	1.87739	4.91417	27.5636	3.74152	0.66205	3.49099	1.66842	0.0408571	Up
ENSDARG00000005525	acy3.2	aspartoacylase (aminocyclase) 3, tandem duplicate 2 [Source:ZFIN;Acc:ZDB-GENE-040718-37]	1:51855224-51870540	1.45592	1.91326	1.64093	0.643264	0.555171	0.424861	1.06073	0.0414397	Up
ENSDARG00000028027	trim63a	tripartite motif containing 63a [Source:ZFIN;Acc:ZDB-GENE-040625-139]	6:15525037-15526554	333.108	135.886	108.763	101.14	56.092	43.0498	1.08114	0.0416431	Up
ENSDARG00000093549	sepp1a	selenoprotein P, plasma, 1a [Source:ZFIN;Acc:ZDB-GENE-030311-1]	8:31426220-31434102	171.114	143.713	169.293	128.203	16.2189	43.0315	1.0841	0.0417883	Up
ENSDARG00000051914	slc14a2	solute carrier family 14 (urea transporter), member 2 [Source:ZFIN;Acc:ZDB-GENE-030131-4833]	5:51521297-51531221	4.02457	2.65127	3.37546	1.79431	0.939495	0.808009	1.04186	0.0424136	Up
ENSDARG00000031307	zic4	zic family member 4 [Source:ZFIN;Acc:ZDB-GENE-040622-4]	24:4946075-4950664	0.123175	0.350739	0.624104	0.228243	0	0.0452183	1.75499	0.0432058	Up
ENSDARG00000037176	ggh	gamma-glutamyl hydrolase (conjugase, folylpolygammaglutamyl hydrolase) [Source:ZFIN;Acc:ZDB-GENE-040426-2615]	7:57877073-57884437	3.51754	3.45962	4.70766	1.46341	0.831631	1.42133	1.1153	0.0432438	Up
ENSDARG00000086327	srrm4	serine/arginine repetitive matrix 4 [Source:ZFIN;Acc:ZDB-GENE-050208-34]	5:15167657-15316987	0.991088	0.115268	0.288271	0.265947	0.0724713	0.0234193	1.69053	0.043383	Up
ENSDARG00000058044	rab1ba	zRAB1B, member RAS oncogene family a [Source:ZFIN;Acc:ZDB-GENE-040426-873]	7:17848643-17864125	13.7625	17.2387	42.9263	13.2089	6.4736	6.6256	1.01367	0.0436711	Up
ENSDARG00000103071	si:ch211-244c8.4	si:ch211-244c8.4 [Source:ZFIN;Acc:ZDB-GENE-141216-488]	10:35594114-35598211	0.281067	0.497226	1.30564	0.252387	0.0833629	0.203734	1.44868	0.04381	Up
ENSDARG00000077121	cyp26b1	cytochrome P450, family 26, subfamily b, polypeptide 1 [Source:ZFIN;Acc:ZDB-GENE-030131-2908]	7:25052585-25077440	6.85238	6.77986	11.399	6.94981	1.20964	1.77463	1.03656	0.0439939	Up
ENSDARG00000091277	adra2da	adrenergic, alpha-2D-, receptor a [Source:ZFIN;Acc:ZDB-GENE-021010-4]	14:771902-774695	0.602521	0.607751	0.577545	0.329049	0.0916973	0.108656	1.35003	0.0440403	Up
ENSDARG00000061638	dcakd	dephospho-CoA kinase domain containing [Source:ZFIN;Acc:ZDB-GENE-060825-226]	24:36910987-36915261	2.22402	1.40043	1.75113	1.03021	0.344537	0.408252	1.18482	0.0446858	Up
ENSDARG00000088463	FO904873.1	-	15:46916114-46940982	1.83382	1.10982	1.57271	0.625928	0.186038	0.413393	1.40187	0.044746	Up
ENSDARG00000013236	dhcr24	24-dehydrocholesterol reductase [Source:ZFIN;Acc:ZDB-GENE-041212-73]	20:7159221-7186931	0.753606	0.880301	0.412786	0.232727	0.172961	0.122959	1.42493	0.0451457	Up
ENSDARG00000058287	gpalpp1	GPALPP motifs containing 1 [Source:ZFIN;Acc:ZDB-GENE-040801-212]	1:33952837-33961797	1.15029	1.27626	0.609317	0.431884	0.204244	0.285241	1.22631	0.045498	Up
ENSDARG00000010108	bri3bp	bri3 binding protein [Source:ZFIN;Acc:ZDB-GENE-030131-5254]	5:18401176-18407322	3.90895	4.12018	3.82494	1.90126	0.47096	1.46497	1.17001	0.0461106	Up
ENSDARG00000099269	si:dkeyp-115e12.7	si:dkeyp-115e12.7 [Source:ZFIN;Acc:ZDB-GENE-141216-398]	14:8509754-8510819	4.73765	4.33263	8.20614	2.0483	1.92277	1.21042	1.17159	0.0466417	Up
ENSDARG00000103391	rab9b	RAB9B, member RAS oncogene family [Source:ZFIN;Acc:ZDB-GENE-091118-112]	14:14298168-14302292	4.05968	3.42329	5.54522	1.84294	0.978265	1.30411	1.1514	0.0470223	Up
ENSDARG00000088595	CRISPLD2	cysteine rich secretory protein LCCL domain containing 2 [Source:HGNC Symbol;Acc:HGNC:25248]	7:68832632-68869953	8.40547	27.1418	19.7561	8.28843	2.94112	7.84149	1.02341	0.0477863	Up
ENSDARG00000090685	tmem241	transmembrane protein 241 [Source:ZFIN;Acc:ZDB-GENE-131127-368]	24:36337566-36349982	0.373321	0.515137	0.310148	0.161405	0.0719669	0.0852766	1.42278	0.0479021	Up
ENSDARG00000068637	si:ch211-281l24.3	si:ch211-281l24.3 [Source:ZFIN;Acc:ZDB-GENE-131121-575]	15:40290512-40328842	0.200795	0.0870022	0.0418444	11.323	4.21591	14.7551	-7.00867	9.3e-21	Down
ENSDARG00000095949	si:dkey-22i16.9	si:dkey-22i16.9 [Source:ZFIN;Acc:ZDB-GENE-090313-261]	1:43272716-43282241	0.219102	0.20155	0.125998	4.94451	0.908101	3.02173	-4.38393	4.93e-11	Down
ENSDARG00000043443	kcnj13	potassium inwardly-rectifying channel, subfamily J, member 13 [Source:ZFIN;Acc:ZDB-GENE-070129-1]	15:40370204-40420433	0	0	0.0412536	0.72565	0.248898	0.645172	-5.69193	1.61e-10	Down
ENSDARG00000095930	myha	myosin, heavy chain a [Source:ZFIN;Acc:ZDB-GENE-060531-50]	5:31646719-31657163	0.898765	1.05642	1.10558	2.19539	446.295	39.1367	-8.2452	2.78e-08	Down
ENSDARG00000016448	vtg3	vitellogenin 3, phosvitinless [Source:ZFIN;Acc:ZDB-GENE-991019-2]	11:7349657-7370849	0.106774	0.10914	0.119399	0.253891	184.118	2.60672	-10.0395	1.25e-07	Down
ENSDARG00000055270	si:ch1073-358c10.1	si:ch1073-358c10.1 [Source:ZFIN;Acc:ZDB-GENE-050309-123]	17:27319343-27366100	0	0.0383378	0	0.356795	0.337467	0.407019	-4.96074	3.01e-07	Down
ENSDARG00000039051	hhatla	hedgehog acyltransferase-like, a [Source:ZFIN;Acc:ZDB-GENE-040426-1865]	2:21679743-21694039	25.0265	19.5024	12.6649	51.6457	79.8351	88.5274	-2.59759	2.27e-06	Down
ENSDARG00000004082	cx39.9	connexin 39.9 [Source:ZFIN;Acc:ZDB-GENE-040406-2]	5:23126584-23132786	0.0541595	0.0830261	0.18169	0.702448	0.600339	0.904678	-3.3485	3.62e-06	Down
ENSDARG00000103451	CABZ01042594.1	-	KN150532.1:1468-5849	0	0.617128	0.953218	0.122844	604.583	24.9077	-9.60348	8.72e-06	Down
ENSDARG00000036371	acta1a	actin, alpha 1a, skeletal muscle [Source:ZFIN;Acc:ZDB-GENE-050417-267]	1:53286191-53293789	1.42975	0.125247	3.13249	9.37776	42.9185	8.99317	-4.49065	9.97e-06	Down
ENSDARG00000092126	vtg5	vitellogenin 5 [Source:ZFIN;Acc:ZDB-GENE-001201-4]	22:24723477-24830407	0	0.152631	0.727627	0.0807025	406.64	9.8499	-9.84486	2.35e-05	Down
ENSDARG00000055809	vtg2	vitellogenin 2 [Source:ZFIN;Acc:ZDB-GENE-001201-2]	22:24842066-24853200	0	0.732917	1.18688	0.121975	1000.95	22.1133	-10.0343	2.58e-05	Down
ENSDARG00000078429	vtg4	vitellogenin 4 [Source:ZFIN;Acc:ZDB-GENE-001201-3]	22:24703538-24830407	0	0.174482	0.417386	0.0256719	280.212	6.00212	-9.88272	2.6e-05	Down
ENSDARG00000104613	si:dkey-15h8.1	si:dkey-15h8.1 [Source:ZFIN;Acc:ZDB-GENE-050208-622]	22:1779159-1783546	0.620918	1.18995	0.714204	11.1132	7.30151	0.691466	-3.37707	2.62e-05	Down
ENSDARG00000055618	acta1b	actin, alpha 1b, skeletal muscle [Source:ZFIN;Acc:ZDB-GENE-030131-55]	13:24148571-24153992	68.9518	54.6626	52.3234	50.3789	752.85	328.751	-3.52409	2.89e-05	Down
ENSDARG00000092419	vtg7	vitellogenin 7 [Source:ZFIN;Acc:ZDB-GENE-001201-6]	22:24703538-24830426	0.0273388	0.125744	0.497889	0.0531875	100.503	1.22947	-8.24275	3.14e-05	Down
ENSDARG00000092233	vtg1	vitellogenin 1 [Source:ZFIN;Acc:ZDB-GENE-001201-1]	22:24703341-24710564	0.0459721	3.59518	12.9722	0.874652	5879.21	150.526	-9.4727	3.94e-05	Down
ENSDARG00000005191	ahcy	adenosylhomocysteinase [Source:ZFIN;Acc:ZDB-GENE-031219-6]	6:49927462-49967635	14.7328	12.3377	8.54431	16.7532	131.944	30.0488	-3.16007	6.28e-05	Down
ENSDARG00000002768	pvalb2	parvalbumin 2 [Source:ZFIN;Acc:ZDB-GENE-000322-4]	12:17588551-17590624	257.852	397.807	426.52	398.101	1751.49	1912.16	-2.67707	7.36e-05	Down
ENSDARG00000016825	vtg6	vitellogenin 6 [Source:ZFIN;Acc:ZDB-GENE-001201-5]	22:24783772-24790442	0	0.0210362	0.368292	0	194.827	3.90254	-9.93612	0.000103502	Down
ENSDARG00000096508	si:ch211-265g21.1	si:ch211-265g21.1 [Source:ZFIN;Acc:ZDB-GENE-121214-158]	20:12205588-12209943	1.38967	0.918364	2.71	41.0819	0.461885	12.1505	-3.61164	0.000103505	Down
ENSDARG00000070794	greb1	growth regulation by estrogen in breast cancer 1 [Source:ZFIN;Acc:ZDB-GENE-070112-332]	17:30352239-30400042	0.137793	0.284389	0.345448	0.371182	1.29756	1.28028	-2.69075	0.000131961	Down
ENSDARG00000036239	gatm	glycine amidinotransferase (L-arginine:glycine amidinotransferase) [Source:ZFIN;Acc:ZDB-GENE-021015-1]	18:35725-146984	4.37762	2.24356	2.85334	4.50975	10.7056	10.7571	-2.14678	0.000244272	Down
ENSDARG00000019532	fads2	fatty acid desaturase 2 [Source:ZFIN;Acc:ZDB-GENE-011212-1]	25:4007596-4023060	1.06397	0.0281223	0.0703151	0.808964	26.3108	0.942845	-5.43442	0.000359661	Down
ENSDARG00000057027	rtn2b	reticulon 2b [Source:ZFIN;Acc:ZDB-GENE-060331-95]	21:21337641-21349484	10.7025	7.26039	3.72217	11.1785	22.96	25.4757	-2.13872	0.000371487	Down
ENSDARG00000075433	MYOM2	myomesin 2 [Source:HGNC Symbol;Acc:HGNC:7614]	11:11217475-11277249	174.569	135.751	118.079	275.015	321.376	336.594	-1.73909	0.00040868	Down
ENSDARG00000078419	filip1a	filamin A interacting protein 1a [Source:ZFIN;Acc:ZDB-GENE-030131-4110]	17:49914025-49931634	0.143235	0.13176	0	0.241508	1.25635	0.282204	-3.45889	0.000466122	Down
ENSDARG00000042010	PKLR	pyruvate kinase, liver and RBC [Source:HGNC Symbol;Acc:HGNC:9020]	16:54629441-54634651	0.678021	0.0472455	0	0.319779	17.6452	0.686395	-5.53023	0.000517899	Down
ENSDARG00000061131	kif21a	kinesin family member 21A [Source:ZFIN;Acc:ZDB-GENE-110411-237]	25:35179017-35260985	1.20725	1.3799	0.805894	2.62828	1.69353	2.80699	-1.62063	0.000544669	Down
ENSDARG00000062942	kcna1a	potassium voltage-gated channel, shaker-related subfamily, member 1a [Source:ZFIN;Acc:ZDB-GENE-110408-15]	25:19856625-19860327	2.44346	0.880636	1.74786	5.3923	3.04072	3.76452	-1.75111	0.000559093	Down
ENSDARG00000053254	mylpfa	myosin light chain, phosphorylatable, fast skeletal muscle a [Source:ZFIN;Acc:ZDB-GENE-990712-15]	3:32681334-32686893	6866.3	7037.28	4274.28	9160.86	14770.8	16123.4	-1.80819	0.000639582	Down
ENSDARG00000010244	rpl22l1	ribosomal protein L22-like 1 [Source:ZFIN;Acc:ZDB-GENE-060804-3]	24:26330141-26334800	4.19232	5.19137	4.32759	4.81001	36.3685	6.90624	-2.65229	0.000736996	Down
ENSDARG00000039066	klhl31	kelch-like family member 31 [Source:ZFIN;Acc:ZDB-GENE-030131-2052]	13:2303263-2315264	52.3303	35.4889	28.8824	65.2309	95.2794	94.6338	-1.77038	0.000763755	Down
ENSDARG00000101844	mibp2	muscle-specific beta 1 integrin binding protein 2 [Source:ZFIN;Acc:ZDB-GENE-031113-14]	18:5637596-5643151	115.617	73.1304	89.3262	121.418	363.724	194.443	-2.01918	0.000787857	Down
ENSDARG00000102713	si:ch211-205a14.1	si:ch211-205a14.1 [Source:ZFIN;Acc:ZDB-GENE-050420-271]	4:69248343-69268517	0.201949	0.541824	0.241954	0.327409	0.218992	7.93594	-3.78661	0.000796951	Down
ENSDARG00000016260	fxr2	fragile X mental retardation, autosomal homolog 2 [Source:ZFIN;Acc:ZDB-GENE-040426-943]	7:22447123-22489933	17.2395	13.8007	11.8948	26.9156	33.1789	25.4307	-1.61265	0.000799652	Down
ENSDARG00000063050	rc3h2	ring finger and CCCH-type domains 2 [Source:ZFIN;Acc:ZDB-GENE-060503-694]	10:9764618-9816166	4.99928	4.3736	2.9916	6.79541	7.39151	11.1176	-1.65111	0.000857003	Down
ENSDARG00000102492	Metazoa_SRP	Metazoan signal recognition particle RNA [Source:RFAM;Acc:RF00017]	11:15988151-15988447	16.1097	26.9852	14.8697	27.4721	126.237	25.0442	-2.43467	0.00089518	Down
ENSDARG00000099197	actc1b	actin, alpha, cardiac muscle 1b [Source:ZFIN;Acc:ZDB-GENE-000322-1]	17:117124-124703	21435.2	17885.7	10683.8	23773.2	47953	41081	-1.86104	0.000920431	Down
ENSDARG00000074443	gas7a	growth arrest-specific 7a [Source:ZFIN;Acc:ZDB-GENE-130128-1]	3:49275416-49391986	0.3249	0.925054	0.378142	2.2273	0.246057	5.06926	-2.75662	0.0010034	Down
ENSDARG00000016771	tfa	transferrin-a [Source:ZFIN;Acc:ZDB-GENE-980526-35]	2:17112044-17123598	7.93526	0.888517	0.128185	6.38911	157.165	2.10036	-5.0591	0.00105959	Down
ENSDARG00000091099	-	-	13:9714611-9738069	152.875	166.016	126.184	242.131	341.998	283.774	-1.61361	0.00115013	Down
ENSDARG00000038716	casq1a	calsequestrin 1a [Source:ZFIN;Acc:ZDB-GENE-040801-139]	2:38057524-38071766	124.454	129	65.244	154.643	217.683	325.438	-1.78618	0.00115181	Down
ENSDARG00000105018	lrrc20	leucine rich repeat containing 20 [Source:ZFIN;Acc:ZDB-GENE-041114-49]	12:48306862-48330377	1.76817	3.08735	3.48377	5.73313	11.646	4.45974	-2.08612	0.00123103	Down
ENSDARG00000055825	celsr3	cadherin, EGF LAG seven-pass G-type receptor 3 [Source:ZFIN;Acc:ZDB-GENE-070122-3]	8:26106079-26193581	0.0617099	0.11489	0.02535	0.148653	0.178455	0.362506	-2.39037	0.00135949	Down
ENSDARG00000061249	myom1a	myomesin 1a (skelemin) [Source:ZFIN;Acc:ZDB-GENE-030131-2856]	2:30932655-30976380	143.131	120.622	99.4158	177.114	308.276	244.8	-1.67838	0.00136876	Down
ENSDARG00000053535	lmo7b	LIM domain 7b [Source:ZFIN;Acc:ZDB-GENE-060825-242]	1:33633277-33718216	0.358868	1.312	0.194042	0.656401	1.69406	4.08308	-2.52735	0.00139073	Down
ENSDARG00000098665	si:ch211-89l23.2	si:ch211-89l23.2 [Source:ZFIN;Acc:ZDB-GENE-141212-134]	24:34226581-34229339	1.38716	1.59505	0.66482	2.47383	4.0111	5.19856	-2.31698	0.00143339	Down
ENSDARG00000052625	fkbp1b	FK506 binding protein 1b [Source:ZFIN;Acc:ZDB-GENE-040426-1785]	20:44566339-44598239	6.18357	3.96098	5.03399	13.5132	9.38952	8.34459	-1.55963	0.00147599	Down
ENSDARG00000036830	krt91	keratin 91 [Source:ZFIN;Acc:ZDB-GENE-040801-181]	19:5462077-5464284	23.5784	10.501	20.4851	39.8508	29.8525	39.6155	-1.54557	0.0014826	Down
ENSDARG00000019986	grhprb	glyoxylate reductase/hydroxypyruvate reductase b [Source:ZFIN;Acc:ZDB-GENE-040426-1847]	1:19142866-19152602	0.287279	0	0.0196749	0.532285	3.26346	0.0527268	-4.40884	0.0015247	Down
ENSDARG00000078973	uckl1b	uridine-cytidine kinase 1-like 1b [Source:ZFIN;Acc:ZDB-GENE-090311-45]	23:13772473-13843661	9.69801	11.7243	7.23013	16.8161	13.8208	22.5704	-1.48401	0.00153366	Down
ENSDARG00000100443	si:ch211-71k24.8	si:ch211-71k24.8 [Source:ZFIN;Acc:ZDB-GENE-141216-447]	13:2301030-2301736	27.6962	12.7771	10.0906	26.4945	38.6552	48.8463	-1.80479	0.00156241	Down
ENSDARG00000013310	map3k15	mitogen-activated protein kinase kinase kinase 15 [Source:ZFIN;Acc:ZDB-GENE-091204-246]	24:25768121-25843795	16.8318	8.48686	6.2551	25.8291	15.0636	27.3431	-1.62492	0.0016124	Down
ENSDARG00000011201	rplp2l	ribosomal protein, large P2, like [Source:ZFIN;Acc:ZDB-GENE-070327-2]	7:12707126-12715981	31.6154	35.946	36.7984	49.7919	102.305	52.2308	-1.67024	0.00169908	Down
ENSDARG00000090722	zgc:172246	zgc:172246 [Source:ZFIN;Acc:ZDB-GENE-030131-1178]	20:1391367-1400179	1.74747	0	0	1.76284	31.0049	0.997967	-5.08661	0.00171552	Down
ENSDARG00000022817	pvalb3	parvalbumin 3 [Source:ZFIN;Acc:ZDB-GENE-040426-945]	12:17583344-17585643	3930.26	4647.84	4157.11	4910.24	10666.1	9644.47	-1.69379	0.00173512	Down
ENSDARG00000014196	myl1	myosin, light chain 1, alkali; skeletal, fast [Source:ZFIN;Acc:ZDB-GENE-030131-8109]	9:39184437-39195522	474.819	485.517	508.116	571.679	1126.16	1237.45	-1.69206	0.00175114	Down
ENSDARG00000018351	hpda	4-hydroxyphenylpyruvate dioxygenase a [Source:ZFIN;Acc:ZDB-GENE-040426-986]	5:2544815-2582079	1.1752	0.0321721	0	1.46978	12.8652	0.862892	-4.43545	0.00175744	Down
ENSDARG00000037281	fgg	fibrinogen gamma chain [Source:ZFIN;Acc:ZDB-GENE-040426-1998]	1:24978970-24988554	0.78567	0	0.0243009	1.41346	8.98988	0.260529	-4.4809	0.00201498	Down
ENSDARG00000008969	fgb	fibrinogen beta chain [Source:ZFIN;Acc:ZDB-GENE-030131-9261]	1:9367652-9375385	1.89678	0.0597496	0.124539	1.88722	20.5871	0.489678	-4.27243	0.00207351	Down
ENSDARG00000070835	tnnc2	troponin C type 2 (fast) [Source:ZFIN;Acc:ZDB-GENE-000322-2]	23:20496318-20500956	1486.95	1673.24	1137.36	1754.29	3713.26	2934.55	-1.67092	0.00209202	Down
ENSDARG00000030154	pak7	p21 protein (Cdc42/Rac)-activated kinase 7 [Source:ZFIN;Acc:ZDB-GENE-040426-2085]	20:54907846-54914236	4.06396	3.19645	1.70427	3.81594	5.85545	9.37413	-1.74291	0.00212408	Down
ENSDARG00000033683	tpma	alpha-tropomyosin [Source:ZFIN;Acc:ZDB-GENE-990415-269]	7:29680931-29689316	6072.02	6140.02	4674.64	6403.99	13503.9	13240.6	-1.67222	0.00214294	Down
ENSDARG00000013721	g6pca.2	glucose-6-phosphatase a, catalytic subunit, tandem duplicate 2 [Source:ZFIN;Acc:ZDB-GENE-050309-17]	12:6007978-6014702	0.155439	0	0.230263	0.183286	2.0704	0.229995	-3.52359	0.00218102	Down
ENSDARG00000099002	creb5a	cAMP responsive element binding protein 5a [Source:ZFIN;Acc:ZDB-GENE-120827-2]	19:19923329-19931708	1.78601	0.768013	2.75579	3.10742	10.1611	2.23894	-2.29404	0.00228105	Down
ENSDARG00000042780	apoba	apolipoprotein Ba [Source:ZFIN;Acc:ZDB-GENE-070702-4]	17:30687105-30711003	0.315359	0	0.0251908	0.264155	4.09097	0.106931	-4.53204	0.00228273	Down
ENSDARG00000071418	gbx1	gastrulation brain homeobox 1 [Source:ZFIN;Acc:ZDB-GENE-020117-2]	24:34227249-34230351	0.534323	1.86186	0.838105	3.7172	2.06019	2.0806	-1.78175	0.00230441	Down
ENSDARG00000034273	sid4	secreted immunoglobulin domain 4 [Source:ZFIN;Acc:ZDB-GENE-050726-3]	1:57971018-57981003	0.920921	0.0371528	0	0.628668	12.8947	0.33215	-4.67798	0.00242561	Down
ENSDARG00000041569	ces2	carboxylesterase 2 (intestine, liver) [Source:ZFIN;Acc:ZDB-GENE-061013-99]	18:17419404-17426543	0.47099	0.654391	0.846469	0.687232	4.7951	0.882547	-2.5228	0.00243914	Down
ENSDARG00000104172	diabloa	diablo, IAP-binding mitochondrial protein a [Source:ZFIN;Acc:ZDB-GENE-040426-1303]	15:14918644-14922167	0.562202	0.379245	0.258672	0.466682	4.9855	0.23117	-3.0992	0.00245891	Down
ENSDARG00000013755	actn3a	actinin alpha 3a [Source:ZFIN;Acc:ZDB-GENE-000329-9]	21:27346198-27368283	439.182	542.595	362.545	356.565	1184.07	1388.97	-1.86643	0.00253105	Down
ENSDARG00000042684	serpinc1	serpin peptidase inhibitor, clade C (antithrombin), member 1 [Source:ZFIN;Acc:ZDB-GENE-030131-264]	22:15995941-16001921	1.13313	0.252196	0.175198	0.80596	7.08175	0.500988	-3.23792	0.00267255	Down
ENSDARG00000045560	mybpc1	myosin binding protein C, slow type [Source:ZFIN;Acc:ZDB-GENE-041114-196]	4:17737865-17804176	12.7919	9.05792	16.6321	33.8724	12.8431	26.7488	-1.39762	0.00268437	Down
ENSDARG00000080010	adh5	alcohol dehydrogenase 5 [Source:ZFIN;Acc:ZDB-GENE-011003-1]	14:43179143-43191295	14.1151	12.6845	9.72936	13.5762	28.9436	27.534	-1.63484	0.00277513	Down
ENSDARG00000038439	fabp10a	fatty acid binding protein 10a, liver basic [Source:ZFIN;Acc:ZDB-GENE-020318-1]	16:52626257-52631239	5.97323	0.28616	0	7.26304	75.8079	1.599	-4.55951	0.00282973	Down
ENSDARG00000090286	serpina1	serpin peptidase inhibitor, clade A (alpha-1 antiproteinase, antitrypsin), member 1 [Source:ZFIN;Acc:ZDB-GENE-030131-1421]	20:10556860-10560171	1.38496	0	0	1.0515	21.4893	0.897019	-4.89946	0.00289957	Down
ENSDARG00000094836	si:ch211-195b15.8	si:ch211-195b15.8 [Source:ZFIN;Acc:ZDB-GENE-131127-627]	3:32272044-32275478	3.99777	1.66553	0.708066	5.7487	8.37704	3.35016	-2.06603	0.00290972	Down
ENSDARG00000053684	aldob	aldolase b, fructose-bisphosphate [Source:ZFIN;Acc:ZDB-GENE-030131-383]	14:20809199-20817949	9.95875	1.92756	1.74424	6.82298	39.8317	5.64003	-2.71589	0.00295052	Down
ENSDARG00000010729	CABZ01073795.1	-	10:4345382-4351783	1.49633	0.519994	0.803207	9.18617	0.307698	2.88832	-2.33098	0.00302222	Down
ENSDARG00000101324	apoa1b	apolipoprotein A-Ib [Source:ZFIN;Acc:ZDB-GENE-050302-172]	15:31389-33853	13.7241	0.578076	0.14452	13.4967	165.938	3.16519	-4.47252	0.00322529	Down
ENSDARG00000039008	zgc:85858	zgc:85858 [Source:ZFIN;Acc:ZDB-GENE-040426-2333]	23:44828391-44837148	1.60005	2.83642	1.72544	3.02645	4.75537	4.08339	-1.61643	0.0032774	Down
ENSDARG00000036041	f2	coagulation factor II (thrombin) [Source:ZFIN;Acc:ZDB-GENE-030131-4606]	7:38479613-38488900	0.469097	0	0.0359617	0.243372	6.94517	0.0642915	-4.6821	0.00339599	Down
ENSDARG00000075501	cdnf	cerebral dopamine neurotrophic factor [Source:ZFIN;Acc:ZDB-GENE-070410-37]	4:9587052-9591486	4.3469	4.04121	1.72874	3.35877	8.82565	10.2203	-1.85774	0.00356916	Down
ENSDARG00000069142	aars	alanyl-tRNA synthetase [Source:ZFIN;Acc:ZDB-GENE-030131-3663]	18:18647207-18678385	29.3052	22.3943	21.3256	20.1782	134.367	28.9702	-2.15161	0.00370572	Down
ENSDARG00000075366	hist1h4l	histone 1, H4, like [Source:ZFIN;Acc:ZDB-GENE-070927-10]	7:73603348-73603659	5.39565	4.35382	0.816561	0.736669	45.4392	9.24422	-3.26131	0.00381607	Down
ENSDARG00000077291	rps2	ribosomal protein S2 [Source:ZFIN;Acc:ZDB-GENE-040426-2454]	3:18249136-18253443	341.697	304.871	237.793	328.726	820.938	528.344	-1.64081	0.003902	Down
ENSDARG00000053973	fetub	fetuin B [Source:ZFIN;Acc:ZDB-GENE-050208-4]	22:37934447-37944777	4.19617	0	0	5.09345	103.605	0.921664	-5.53249	0.00390442	Down
ENSDARG00000103277	cyp24a1	cytochrome P450, family 24, subfamily A, polypeptide 1 [Source:ZFIN;Acc:ZDB-GENE-060825-1]	6:55869049-55881711	5.95177	7.57546	3.80334	5.1463	15.6953	13.1469	-1.71236	0.00394082	Down
ENSDARG00000104011	rps17	ribosomal protein S17 [Source:ZFIN;Acc:ZDB-GENE-040426-1852]	7:53822639-53828979	79.4007	114.498	82.7804	115.836	211.065	146.746	-1.46777	0.00403072	Down
ENSDARG00000070536	creb5b	cAMP responsive element binding protein 5b [Source:ZFIN;Acc:ZDB-GENE-091020-6]	16:20723381-20901923	0.879902	0.633629	0.587837	2.04038	1.07943	1.30192	-1.55735	0.00414333	Down
ENSDARG00000092170	apoc1	apolipoprotein C-I [Source:ZFIN;Acc:ZDB-GENE-030131-1074]	16:24057094-24058689	4.24314	1.70905	0.344707	1.95887	36.255	0.86248	-3.50047	0.00422562	Down
ENSDARG00000026764	ahsg1	alpha-2-HS-glycoprotein 1 [Source:ZFIN;Acc:ZDB-GENE-041114-50]	22:37920796-37927972	0.703773	0	0	0.410756	8.71676	0.211007	-4.54948	0.00423209	Down
ENSDARG00000005841	tnni2a.2	troponin I type 2a (skeletal, fast), tandem duplicate 2 [Source:ZFIN;Acc:ZDB-GENE-040426-970]	25:30661130-30671126	5.30269	1.42272	2.35658	9.72237	1.97478	13.0285	-1.89307	0.00428122	Down
ENSDARG00000077295	akap6	A kinase (PRKA) anchor protein 6 [Source:ZFIN;Acc:ZDB-GENE-120207-2]	17:8831194-9109995	3.49671	0.998438	0.326171	3.75906	4.97652	4.32219	-2.0303	0.00438353	Down
ENSDARG00000004296	ambp	alpha-1-microglobulin/bikunin precursor [Source:ZFIN;Acc:ZDB-GENE-040426-1608]	10:10843326-10865634	0.609731	0.0424869	0	0.431356	8.1744	0.0474885	-4.558	0.00453063	Down
ENSDARG00000027744	gadd45ba	growth arrest and DNA-damage-inducible, beta a [Source:ZFIN;Acc:ZDB-GENE-040426-1971]	11:6446307-6447909	6.2218	17.2054	21.3372	43.8749	15.8369	27.4384	-1.43031	0.00457066	Down
ENSDARG00000016536	npas2	neuronal PAS domain protein 2 [Source:ZFIN;Acc:ZDB-GENE-030408-3]	5:22287886-22326924	7.82666	3.92387	4.2417	10.5366	7.03476	11.1459	-1.3764	0.00465409	Down
ENSDARG00000060601	rgs7bpa	regulator of G-protein signaling 7 binding protein a [Source:ZFIN;Acc:ZDB-GENE-060929-380]	8:31892086-31910392	0.0322252	0.420177	0.216336	0.961852	0.404013	0.635266	-2.03158	0.0047543	Down
ENSDARG00000006848	PARP9	poly(ADP-ribose) polymerase family member 9 [Source:HGNC Symbol;Acc:HGNC:24118]	9:23947593-23954611	0.306742	0.434125	0.15832	2.2035	0.159207	0.828727	-2.09852	0.00483459	Down
ENSDARG00000013752	tnni2a.3	troponin I type 2a (skeletal, fast), tandem duplicate 3 [Source:ZFIN;Acc:ZDB-GENE-040718-80]	25:30686679-30698314	2354.27	2254.06	2260.05	2327.12	5032.99	4741.23	-1.51842	0.00501306	Down
ENSDARG00000012269	clcn1b	chloride channel, voltage-sensitive 1b [Source:ZFIN;Acc:ZDB-GENE-100921-11]	16:17569175-17633913	3.11131	2.91902	1.89176	7.7696	1.63378	7.0609	-1.49185	0.00516694	Down
ENSDARG00000059700	agmat	agmatine ureohydrolase (agmatinase) [Source:ZFIN;Acc:ZDB-GENE-060929-696]	23:37380015-37395031	2.14263	1.19158	1.85243	4.46809	2.87513	2.84309	-1.48105	0.00518465	Down
ENSDARG00000045141	aqp8a.1	aquaporin 8a, tandem duplicate 1 [Source:ZFIN;Acc:ZDB-GENE-040912-106]	12:20244235-20251184	7.74951	4.81851	15.0215	15.7467	12.1176	26.185	-1.5559	0.00545493	Down
ENSDARG00000014587	slc38a5b	solute carrier family 38, member 5b [Source:ZFIN;Acc:ZDB-GENE-040718-395]	8:23558735-23591223	5.39322	4.89554	5.15318	5.81806	7.98753	12.1733	-1.40113	0.00555515	Down
ENSDARG00000041589	adprhl1	ADP-ribosylhydrolase like 1 [Source:ZFIN;Acc:ZDB-GENE-041010-126]	1:204347-211029	0.321226	0.18469	0.0769689	0.624945	0.361223	0.550322	-1.89988	0.00556869	Down
ENSDARG00000054619	fras1	Fraser extracellular matrix complex subunit 1 [Source:ZFIN;Acc:ZDB-GENE-060526-68]	5:38237018-38486615	4.57525	2.73383	1.75709	7.78037	3.41827	5.65215	-1.35527	0.00562759	Down
ENSDARG00000076223	SERP1 (1 of many)	stress-associated endoplasmic reticulum protein 1 [Source:HGNC Symbol;Acc:HGNC:10759]	2:3671251-3678066	17.4887	21.3317	14.9112	17.1687	70.5024	21.189	-1.80597	0.00563914	Down
ENSDARG00000068457	tnnt3b	troponin T type 3b (skeletal, fast) [Source:ZFIN;Acc:ZDB-GENE-030520-2]	7:39173826-39189342	1320.88	1155.93	1125.65	1353.47	2373.37	2385.12	-1.43723	0.00564317	Down
ENSDARG00000023111	plg	plasminogen [Source:ZFIN;Acc:ZDB-GENE-030131-1411]	20:42791378-42805774	1.05605	0	0	0.958771	14.7853	0.20354	-4.72957	0.00578428	Down
ENSDARG00000094002	ccl34b.4	chemokine (C-C motif) ligand 34b, duplicate 4 [Source:ZFIN;Acc:ZDB-GENE-091204-344]	24:27337429-27340039	1.96396	2.08451	0.941283	9.01313	1.16495	3.62349	-1.77818	0.0058105	Down
ENSDARG00000015866	apoa2	apolipoprotein A-II [Source:ZFIN;Acc:ZDB-GENE-030131-1046]	16:24063946-24065322	5.29189	0	0.18615	5.60419	57.1387	1.20609	-4.3429	0.00585676	Down
ENSDARG00000067990	myhz1.1	myosin, heavy polypeptide 1.1, skeletal muscle [Source:ZFIN;Acc:ZDB-GENE-000322-5]	5:31698473-31708976	3.46682	5.64309	4.28463	4.84086	7.63601	9.71808	-1.40851	0.00587866	Down
ENSDARG00000083519	AC024175.24	-	MT:8049-8117	11.5564	20.6711	9.84705	36.6413	40.8454	19.8002	-1.78429	0.00602288	Down
ENSDARG00000059070	gars	glycyl-tRNA synthetase [Source:ZFIN;Acc:ZDB-GENE-030131-9174]	24:20391637-20410550	18.7547	15.6461	16.0983	12.3157	69.5087	23.7078	-1.86571	0.00603141	Down
ENSDARG00000052178	eif2s1b	eukaryotic translation initiation factor 2, subunit 1 alpha b [Source:ZFIN;Acc:ZDB-GENE-030131-283]	20:51291147-51310045	19.2357	15.2001	17.1121	22.8126	42.4797	22.6852	-1.44848	0.00613529	Down
ENSDARG00000100873	NDUFAF3	NADH:ubiquinone oxidoreductase complex assembly factor 3 [Source:HGNC Symbol;Acc:HGNC:29918]	KN149842.1:283-4094	24.2767	18.2945	19.8519	18.5007	35.9595	59.9207	-1.55506	0.00625898	Down
ENSDARG00000052207	c3a.3	complement component c3a, duplicate 3 [Source:ZFIN;Acc:ZDB-GENE-990415-37]	1:55560378-55651273	0.41524	0.0298398	0	0.504903	2.75173	0.100041	-3.66891	0.00626406	Down
ENSDARG00000030490	sptb	spectrin, beta, erythrocytic [Source:ZFIN;Acc:ZDB-GENE-000906-1]	17:38619132-38651437	5.2523	4.00163	3.64745	10.538	5.12465	5.68375	-1.18983	0.00628167	Down
ENSDARG00000036894	AIMP1 (1 of many)	aminoacyl tRNA synthetase complex interacting multifunctional protein 1 [Source:HGNC Symbol;Acc:HGNC:10648]	23:45640856-45657895	9.09947	12.5811	8.16878	16.3658	12.2952	17.9446	-1.21816	0.00636433	Down
ENSDARG00000045011	tapbp.2	TAP binding protein (tapasin), tandem duplicate 2 [Source:ZFIN;Acc:ZDB-GENE-060503-136]	19:7119770-7151766	0.15543	0.857938	0.446995	2.33868	0.179791	2.52999	-2.23322	0.00636626	Down
ENSDARG00000045516	itih2	inter-alpha-trypsin inhibitor heavy chain 2 [Source:ZFIN;Acc:ZDB-GENE-040426-1942]	4:25198714-25226770	0.445624	0	0.017803	0.264905	4.65319	0.0636179	-4.24648	0.00640067	Down
ENSDARG00000075867	mkl1a	megakaryoblastic leukemia (translocation) 1a [Source:ZFIN;Acc:ZDB-GENE-121205-3]	3:24564301-24634579	2.42772	2.47269	1.67613	4.4919	2.9128	3.12673	-1.20302	0.00661181	Down
ENSDARG00000070157	tgm2a	transglutaminase 2, C polypeptide A [Source:ZFIN;Acc:ZDB-GENE-040912-78]	23:43362724-43379521	0.538305	0.453895	0	0.69818	1.86788	0.783904	-2.45722	0.00672403	Down
ENSDARG00000019181	rpsa	ribosomal protein SA [Source:ZFIN;Acc:ZDB-GENE-040426-811]	6:7554889-7563163	256.888	274.665	195.221	244.798	675.408	375.965	-1.56969	0.0067869	Down
ENSDARG00000055437	METTL21C (1 of many)	methyltransferase like 21C [Source:HGNC Symbol;Acc:HGNC:33717]	9:35161233-35165231	15.0978	15.8766	7.56062	16.5693	30.3181	19.8143	-1.47249	0.00679915	Down
ENSDARG00000099044	si:ch211-199m8.2	si:ch211-199m8.2 [Source:ZFIN;Acc:ZDB-GENE-141222-42]	11:29319572-29324354	0	1.31789	0.126725	0	14.5314	1.07617	-4.38937	0.00687921	Down
ENSDARG00000105204	si:ch1073-219h3.1	si:ch1073-219h3.1 [Source:ZFIN;Acc:ZDB-GENE-131127-599]	21:7578444-7586158	8.50517	6.01827	2.68763	10.7887	9.45929	12.8101	-1.51474	0.00688786	Down
ENSDARG00000099129	phlda1	pleckstrin homology-like domain, family A, member 1 [Source:ZFIN;Acc:ZDB-GENE-041010-103]	4:1466013-1467049	15.2087	11.3965	7.20714	15.8469	23.9658	17.566	-1.40654	0.00694295	Down
ENSDARG00000029533	rpl18	ribosomal protein L18 [Source:ZFIN;Acc:ZDB-GENE-040801-165]	16:17069809-17083831	111.116	123.885	94.3314	119.402	241.487	178.316	-1.40942	0.00731594	Down
ENSDARG00000022456	eno1a	enolase 1a, (alpha) [Source:ZFIN;Acc:ZDB-GENE-030131-6048]	23:22729926-22751447	48.7868	48.0495	36.1181	44.7307	108.505	73.3382	-1.48506	0.00737496	Down
ENSDARG00000067829	ppargc1a	peroxisome proliferator-activated receptor gamma, coactivator 1 alpha [Source:ZFIN;Acc:ZDB-GENE-080505-1]	7:70128523-70219243	68.2238	39.7868	45.8316	92.531	63.5713	95.7954	-1.24933	0.00744604	Down
ENSDARG00000102414	MYH13 (1 of many)	myosin, heavy chain 13, skeletal muscle [Source:HGNC Symbol;Acc:HGNC:7571]	22:281041-295380	561.985	67.4826	120.366	458.207	1108.12	444.511	-2.08711	0.00748371	Down
ENSDARG00000010312	cp	ceruloplasmin [Source:ZFIN;Acc:ZDB-GENE-010522-1]	22:38220813-38246841	2.82453	0.19987	0.104139	2.47982	15.1834	0.539754	-3.31058	0.00748626	Down
ENSDARG00000096995	fbxl22	F-box and leucine-rich repeat protein 22 [Source:ZFIN;Acc:ZDB-GENE-050227-1]	25:26283902-26292886	4.32744	7.02823	3.02318	8.65686	9.61499	6.78575	-1.41377	0.00767593	Down
ENSDARG00000019230	rpl7a	ribosomal protein L7a [Source:ZFIN;Acc:ZDB-GENE-031001-9]	5:32683991-32687538	162.396	183.373	144.115	197.914	348.441	240.164	-1.36394	0.00780264	Down
ENSDARG00000071331	ryr3	ryanodine receptor 3 [Source:ZFIN;Acc:ZDB-GENE-041001-165]	20:29365565-29517834	150.298	143.419	143.405	153.003	271.615	285.847	-1.37971	0.00786079	Down
ENSDARG00000032725	rps27a	ribosomal protein S27a [Source:ZFIN;Acc:ZDB-GENE-030131-10018]	6:6113517-6116350	61.9403	72.3415	52.0699	70.6865	129.358	97.7943	-1.36348	0.00797445	Down
ENSDARG00000014690	rps4x	ribosomal protein S4, X-linked [Source:ZFIN;Acc:ZDB-GENE-040927-19]	7:51358745-51364629	126.889	128.723	97.4251	140.369	229.404	194.275	-1.34439	0.00798773	Down
ENSDARG00000102956	mmp17b	matrix metallopeptidase 17b [Source:ZFIN;Acc:ZDB-GENE-081107-17]	14:49824438-49859874	1.07531	0.629301	1.08614	5.60866	0.401218	1.71351	-1.70408	0.00800606	Down
ENSDARG00000025073	rpl18a	ribosomal protein L18a [Source:ZFIN;Acc:ZDB-GENE-040426-1071]	4:377849-385003	129.53	147.389	101.439	131.584	304.092	195.554	-1.45374	0.00805446	Down
ENSDARG00000012381	hsc70	heat shock cognate 70 [Source:ZFIN;Acc:ZDB-GENE-040426-1221]	15:37934331-37949384	188.51	171.356	187.539	267.862	281.705	296.897	-1.23511	0.00810204	Down
ENSDARG00000012381	hsc70	heat shock cognate 70 [Source:ZFIN;Acc:ZDB-GENE-040426-1221]	15:37934331-37949384	188.51	171.356	187.539	267.862	281.705	296.897	-1.23511	0.00810204	Down
ENSDARG00000100406	ITIH4 (1 of many)	inter-alpha-trypsin inhibitor heavy chain family member 4 [Source:HGNC Symbol;Acc:HGNC:6169]	11:36933895-36962328	1.41685	0	0	0.776458	18.0618	0.6154	-4.60363	0.00814175	Down
ENSDARG00000098637	-	-	KN150600.1:14612-27709	6.69525	5.89991	2.69902	5.92438	8.44387	14.4188	-1.56362	0.00827577	Down
ENSDARG00000030053	eef1db	eukaryotic translation elongation factor 1 delta b (guanine nucleotide exchange protein) [Source:ZFIN;Acc:ZDB-GENE-030131-6544]	20:52740570-52777029	12.595	16.801	13.5573	13.2277	32.2236	24.5572	-1.42874	0.00837842	Down
ENSDARG00000067995	myhz1.2	myosin, heavy polypeptide 1.2, skeletal muscle [Source:ZFIN;Acc:ZDB-GENE-070705-73]	5:31681664-31692849	279.123	446.644	315.52	323.263	621.066	790.979	-1.43941	0.00837981	Down
ENSDARG00000009299	dusp8a	dual specificity phosphatase 8a [Source:ZFIN;Acc:ZDB-GENE-040426-1842]	25:22882195-22955159	7.46377	8.37296	13.461	13.7955	19.7529	12.9878	-1.31876	0.00841673	Down
ENSDARG00000025671	grm6b	glutamate receptor, metabotropic 6b [Source:ZFIN;Acc:ZDB-GENE-021120-2]	11:25396425-25442093	0.0886105	0.145566	0.206279	0.410469	0.219641	0.31449	-1.60632	0.00873583	Down
ENSDARG00000036359	minal	MYC induced nuclear antigen-like [Source:ZFIN;Acc:ZDB-GENE-040426-1283]	10:37571-42845	1.03717	1.09037	1.24978	0.922438	3.31333	2.33538	-1.70841	0.00886153	Down
ENSDARG00000096997	si:dkey-53i3.1	si:dkey-53i3.1 [Source:ZFIN;Acc:ZDB-GENE-131127-273]	23:7237681-7283507	34.0135	16.7388	21.031	39.3497	32.3806	44.6945	-1.25712	0.00887114	Down
ENSDARG00000025350	prdx2	peroxiredoxin 2 [Source:ZFIN;Acc:ZDB-GENE-030326-2]	1:51087487-51095498	30.0276	35.8286	31.619	26.641	73.2392	61.1372	-1.45585	0.00888707	Down
ENSDARG00000032630	neb	nebulin [Source:ZFIN;Acc:ZDB-GENE-041111-216]	9:22994268-23081969	536.46	448.658	349.516	480.802	959.742	751.527	-1.40332	0.0088996	Down
ENSDARG00000008030	myl9b	myosin, light chain 9b, regulatory [Source:ZFIN;Acc:ZDB-GENE-040426-2296]	6:1641806-1664198	6.58706	5.09062	11.7871	15.6241	10.5073	11.6839	-1.22021	0.00926775	Down
ENSDARG00000077792	cdc42ep1b	CDC42 effector protein (Rho GTPase binding) 1b [Source:ZFIN;Acc:ZDB-GENE-120215-219]	3:3826293-3841637	1.39451	0.916324	1.14578	5.5553	1.87225	0.981288	-1.62862	0.0093441	Down
ENSDARG00000055854	nr4a3	nuclear receptor subfamily 4, group A, member 3 [Source:ZFIN;Acc:ZDB-GENE-070824-4]	16:27404450-27434715	1.34736	0.247545	1.4516	0.938757	2.02857	4.19704	-1.90486	0.00959651	Down
ENSDARG00000077717	-	-	11:1369582-1374046	17.5097	17.1015	14.5593	18.8109	27.6546	28.7334	-1.26751	0.00973923	Down
ENSDARG00000031702	prkg1b	protein kinase, cGMP-dependent, type Ib [Source:ZFIN;Acc:ZDB-GENE-080225-40]	12:6325145-6418106	51.2702	17.781	34.082	89.9609	39.9403	56.2013	-1.29461	0.00975253	Down
ENSDARG00000070214	slc41a1	solute carrier family 41 (magnesium transporter), member 1 [Source:ZFIN;Acc:ZDB-GENE-030131-4700]	11:37681634-37730214	14.6263	10.2832	15.9377	15.1688	20.6175	29.3797	-1.31721	0.00979257	Down
ENSDARG00000011405	rps9	ribosomal protein S9 [Source:ZFIN;Acc:ZDB-GENE-010724-15]	16:31966476-31969065	56.8546	113.403	100.199	100.17	182.419	144.759	-1.36092	0.00982212	Down
ENSDARG00000074258	GRAMD1B (1 of many)	GRAM domain containing 1B [Source:HGNC Symbol;Acc:HGNC:29214]	18:46842584-47026438	3.19713	1.9823	2.61389	6.37246	4.71318	2.29571	-1.28576	0.00983142	Down
ENSDARG00000015862	rpl5b	ribosomal protein L5b [Source:ZFIN;Acc:ZDB-GENE-040625-93]	6:29096033-29106832	299.328	305.836	230.991	295.425	618.694	423.248	-1.37759	0.00994325	Down
ENSDARG00000042428	gstt1a	glutathione S-transferase theta 1a [Source:ZFIN;Acc:ZDB-GENE-031001-13]	8:30777879-30782034	1.15317	0.324145	0.442156	0.598284	3.11234	1.25128	-2.12599	0.0100198	Down
ENSDARG00000036298	rps13	ribosomal protein S13 [Source:ZFIN;Acc:ZDB-GENE-040625-52]	7:26770122-26772810	132.905	160.14	122.968	146.318	293.019	206.746	-1.33439	0.0101625	Down
ENSDARG00000056181	ncam1a	neural cell adhesion molecule 1a [Source:ZFIN;Acc:ZDB-GENE-990415-31]	21:23297510-23710342	0.381087	0.371809	0.298867	0.954835	0.325585	0.667739	-1.33939	0.0102978	Down
ENSDARG00000043899	psma6l	proteasome subunit alpha 6, like [Source:ZFIN;Acc:ZDB-GENE-010502-2]	15:47333100-47341926	1.05037	1.51566	1.12529	3.12535	1.01245	3.70501	-1.58852	0.0103271	Down
ENSDARG00000041182	rpl4	ribosomal protein L4 [Source:ZFIN;Acc:ZDB-GENE-030131-9034]	18:19462004-19467203	142.518	158.067	118.678	143.429	318.686	209.026	-1.38878	0.0105999	Down
ENSDARG00000007344	tcap	titin-cap (telethonin) [Source:ZFIN;Acc:ZDB-GENE-070501-5]	3:21110046-21111912	353.444	266.946	367.622	545.038	456.013	495.963	-1.16497	0.0106366	Down
ENSDARG00000055412	mylk4b	myosin light chain kinase family, member 4b [Source:ZFIN;Acc:ZDB-GENE-041001-128]	20:26924450-26971777	4.58977	3.69967	4.63643	5.13037	5.27363	9.76023	-1.25908	0.0106562	Down
ENSDARG00000033160	nr1d1	nuclear receptor subfamily 1, group d, member 1 [Source:ZFIN;Acc:ZDB-GENE-050105-1]	3:23358104-23365675	0.374255	0.358618	0.30491	0.533949	0.541105	0.913678	-1.54755	0.0107498	Down
ENSDARG00000010727	ttyh2l	tweety homolog 2, like [Source:ZFIN;Acc:ZDB-GENE-040426-2394]	3:51309032-51403059	0.19048	0.58407	0.426005	1.27639	0.550795	0.707053	-1.53634	0.0107884	Down
ENSDARG00000056209	myoz1a	myozenin 1a [Source:ZFIN;Acc:ZDB-GENE-040426-1875]	13:22134464-22147965	365.493	355.637	263.196	316.667	612.38	652.128	-1.37197	0.0109356	Down
ENSDARG00000040067	si:ch211-274j7.1	si:ch211-274j7.1 [Source:ZFIN;Acc:ZDB-GENE-141212-344]	3:6160601-6164799	0	0.666451	0	9.30241	0.907813	0	-4.07409	0.0109986	Down
ENSDARG00000088030	rpl35a	ribosomal protein L35a [Source:ZFIN;Acc:ZDB-GENE-040718-190]	18:45784345-45792199	33.1443	42.9268	41.0793	39.9887	68.3157	68.4054	-1.27561	0.0110319	Down
ENSDARG00000059817	mtmr12	myotubularin related protein 12 [Source:ZFIN;Acc:ZDB-GENE-050401-1]	5:40503844-40524125	2.73671	1.58791	0.884079	4.98107	1.8509	2.81062	-1.31073	0.0112338	Down
ENSDARG00000036044	rps20	ribosomal protein S20 [Source:ZFIN;Acc:ZDB-GENE-040426-2284]	7:58443547-58447960	174.905	184.908	126.567	139.729	344.527	297.684	-1.40214	0.0112659	Down
ENSDARG00000034897	rps10	ribosomal protein S10 [Source:ZFIN;Acc:ZDB-GENE-040426-1481]	6:54166588-54172591	122.168	147.605	123.755	146.073	248.215	201.036	-1.27612	0.0113069	Down
ENSDARG00000090697	eif3ea	eukaryotic translation initiation factor 3, subunit E, a [Source:ZFIN;Acc:ZDB-GENE-030131-3827]	16:38606804-38681937	27.1028	26.4345	20.3133	23.8212	53.8325	38.1845	-1.35649	0.0113789	Down
ENSDARG00000095002	TNNC2 (1 of many)	troponin C2, fast skeletal type [Source:HGNC Symbol;Acc:HGNC:11944]	23:20481884-20493900	14.0542	6.67503	14.4966	56.27	5.30093	24.9946	-1.58884	0.0115664	Down
ENSDARG00000012366	fbp2	fructose-1,6-bisphosphatase 2 [Source:ZFIN;Acc:ZDB-GENE-040822-23]	5:44213911-44229566	28.0554	33.2801	22.181	45.5066	33.4904	43.3295	-1.11215	0.0115688	Down
ENSDARG00000070484	zgc:195001	zgc:195001 [Source:ZFIN;Acc:ZDB-GENE-081022-173]	3:30072021-30087662	7.66271	5.64061	4.86419	19.6137	2.54354	15.9972	-1.46193	0.0116589	Down
ENSDARG00000055996	rps8a	ribosomal protein S8a [Source:ZFIN;Acc:ZDB-GENE-030131-8626]	2:26842812-26846234	76.2161	83.1806	70.9884	71.2943	169.234	123.037	-1.37477	0.0116781	Down
ENSDARG00000005560	ywhah	tyrosine 3-monooxygenase/tryptophan 5-monooxygenase activation protein, eta polypeptide [Source:ZFIN;Acc:ZDB-GENE-040426-2191]	10:17208071-17212122	5.28333	4.37845	2.63477	6.99137	6.40012	5.87137	-1.21923	0.0117525	Down
ENSDARG00000071658	ywhag2	3-monooxygenase/tryptophan 5-monooxygenase activation protein, gamma polypeptide 2 [Source:ZFIN;Acc:ZDB-GENE-061023-2]	15:15412468-15421156	3.27248	10.0074	11.1642	12.1854	13.3634	13.5944	-1.31683	0.0118077	Down
ENSDARG00000042905	rpl10a	ribosomal protein L10a [Source:ZFIN;Acc:ZDB-GENE-030131-2025]	8:23716883-23721746	101.652	90.9663	81.0248	99.536	194.678	130.03	-1.32042	0.0120287	Down
ENSDARG00000055129	pim3	Pim-3 proto-oncogene, serine/threonine kinase [Source:ZFIN;Acc:ZDB-GENE-050809-111]	25:29219404-29223895	6.0396	5.65864	2.16557	8.90678	6.38211	7.05151	-1.22799	0.0120392	Down
ENSDARG00000017781	hsd17b10	hydroxysteroid (17-beta) dehydrogenase 10 [Source:ZFIN;Acc:ZDB-GENE-041010-201]	23:18445705-18455018	11.305	9.37026	9.48174	16.2204	15.1194	12.9525	-1.12974	0.012213	Down
ENSDARG00000044628	dtd1	D-tyrosyl-tRNA deacylase 1 [Source:ZFIN;Acc:ZDB-GENE-040801-175]	6:6644973-6651341	0.461484	0.672124	0.442321	0.658398	2.31303	0.632498	-1.93725	0.0122425	Down
ENSDARG00000097572	ptprt	protein tyrosine phosphatase, receptor type, t [Source:ZFIN;Acc:ZDB-GENE-101028-4]	6:51010762-51102615	0.590419	0.161626	0.24252	1.36738	0.121943	1.80629	-2.16258	0.0123046	Down
ENSDARG00000053457	rpl23	ribosomal protein L23 [Source:ZFIN;Acc:ZDB-GENE-030131-8756]	3:33292272-33296089	84.8031	110.194	80.1319	98.9301	169.468	144.178	-1.26669	0.0123492	Down
ENSDARG00000036629	rps14	ribosomal protein S14 [Source:ZFIN;Acc:ZDB-GENE-030131-8631]	21:33418568-33422984	398.16	486.483	336.266	415.14	834.155	630.56	-1.32281	0.0124768	Down
ENSDARG00000005791	rpl28	ribosomal protein L28 [Source:ZFIN;Acc:ZDB-GENE-040930-10]	16:52026723-52031084	546.01	532.733	451.57	528.711	1050.25	774.147	-1.31296	0.0125801	Down
ENSDARG00000070844	gamt	guanidinoacetate N-methyltransferase [Source:ZFIN;Acc:ZDB-GENE-051030-97]	11:5858668-5868489	21.2774	40.3711	32.4192	21.1438	66.2211	68.8719	-1.48399	0.0126563	Down
ENSDARG00000039232	DUSP8 (1 of many)	dual specificity phosphatase 8 [Source:HGNC Symbol;Acc:HGNC:3074]	18:49945735-49959998	25.6392	12.6982	28.8431	36.7514	57.4722	20.3499	-1.41168	0.0130357	Down
ENSDARG00000067997	myhz1.3	myosin, heavy polypeptide 1.3, skeletal muscle [Source:ZFIN;Acc:ZDB-GENE-070705-74]	5:31662346-31674230	235.903	358.199	264.832	263.09	461.261	613.271	-1.33068	0.0130849	Down
ENSDARG00000091211	adh8a	alcohol dehydrogenase 8a [Source:ZFIN;Acc:ZDB-GENE-030529-3]	13:12521500-12527843	3.2604	7.46419	3.58973	3.82871	15.2461	6.37844	-1.62338	0.0130984	Down
ENSDARG00000031756	mef2aa	myocyte enhancer factor 2aa [Source:ZFIN;Acc:ZDB-GENE-990415-163]	18:23198353-23367011	51.3536	42.5742	48.8033	58.1959	71.8089	79.6835	-1.18377	0.0131098	Down
ENSDARG00000096257	si:ch73-367p23.2	si:ch73-367p23.2 [Source:ZFIN;Acc:ZDB-GENE-120215-61]	3:32394549-32399290	307.68	304.234	238.763	389.786	445.067	418.494	-1.17661	0.013222	Down
ENSDARG00000006316	rpl23a	ribosomal protein L23a [Source:ZFIN;Acc:ZDB-GENE-030131-7479]	21:26035179-26037945	57.6819	72.7638	51.4006	55.4935	132.042	92.2676	-1.34271	0.013334	Down
ENSDARG00000014867	rpl8	ribosomal protein L8 [Source:ZFIN;Acc:ZDB-GENE-040426-1670]	9:33512349-33519041	110.936	120.807	88.1736	111.646	204.393	166.269	-1.27736	0.0133753	Down
ENSDARG00000031015	dtna	dystrobrevin, alpha [Source:ZFIN;Acc:ZDB-GENE-070117-2]	24:35825562-35879404	8.76711	7.01089	3.57361	17.9441	4.99734	10.8535	-1.21206	0.013516	Down
ENSDARG00000103324	si:ch211-127b6.2	si:ch211-127b6.2 [Source:ZFIN;Acc:ZDB-GENE-081103-37]	4:68765919-69053224	0.136036	0.0782144	0.108656	0.279361	0.0218504	0.757441	-2.24264	0.013542	Down
ENSDARG00000103791	nme2b.1	NME/NM23 nucleoside diphosphate kinase 2b, tandem duplicate 1 [Source:ZFIN;Acc:ZDB-GENE-000210-32]	19:48457556-48460512	18.1795	33.8251	29.0992	34.9483	80.0165	21.4696	-1.48226	0.0135489	Down
ENSDARG00000017441	mylz3	myosin, light polypeptide 3, skeletal muscle [Source:ZFIN;Acc:ZDB-GENE-000322-6]	1:6855476-6871030	3699.23	4393.92	2716.65	3660.83	6983.84	5851.38	-1.3026	0.0136596	Down
ENSDARG00000087402	TPM1	tropomyosin 1 (alpha) [Source:HGNC Symbol;Acc:HGNC:12010]	25:32707260-32764898	22.1508	19.4918	17.7378	52.7603	14.4564	29.8855	-1.11431	0.0137033	Down
ENSDARG00000012694	c3a.1	complement component c3a, duplicate 1 [Source:ZFIN;Acc:ZDB-GENE-990415-35]	1:55460926-55507680	6.65965	0.79056	0.519398	3.89934	23.0484	1.58717	-2.61212	0.0137158	Down
ENSDARG00000099380	rpl13	ribosomal protein L13 [Source:ZFIN;Acc:ZDB-GENE-031007-1]	7:67244350-67253785	127.093	129.011	101.707	125.535	234.196	179.23	-1.27633	0.0138323	Down
ENSDARG00000100371	eef2b	eukaryotic translation elongation factor 2b [Source:ZFIN;Acc:ZDB-GENE-030131-5128]	2:56935780-56961732	147.153	165.23	150.036	190.169	367.612	160.15	-1.32832	0.0140723	Down
ENSDARG00000008237	sars	seryl-tRNA synthetase [Source:ZFIN;Acc:ZDB-GENE-040831-1]	23:34104019-34117120	5.85841	4.67119	5.71797	3.88235	18.8779	6.20897	-1.62482	0.0140905	Down
ENSDARG00000054818	rpl32	ribosomal protein L32 [Source:ZFIN;Acc:ZDB-GENE-060331-105]	22:31089896-31094871	380.32	582.027	402.13	457.654	913.305	685.02	-1.29751	0.0141536	Down
ENSDARG00000057556	rpl17	ribosomal protein L17 [Source:ZFIN;Acc:ZDB-GENE-030131-8585]	21:18960867-19030881	51.5895	54.3366	41.5073	55.0061	91.0565	69.8568	-1.2209	0.0142544	Down
ENSDARG00000098742	LRTM1	leucine rich repeats and transmembrane domains 1 [Source:HGNC Symbol;Acc:HGNC:25023]	8:53810398-53819340	19.4061	4.85994	4.00193	28.1778	9.91161	22.5182	-1.52239	0.0144503	Down
ENSDARG00000035438	myhc4	myosin heavy chain 4 [Source:ZFIN;Acc:ZDB-GENE-030131-6206]	5:31621602-31633709	4464.72	7042.43	5128.54	5193.35	8453.53	11713.4	-1.29322	0.0144736	Down
ENSDARG00000103994	ppiab	peptidylprolyl isomerase Ab (cyclophilin A) [Source:ZFIN;Acc:ZDB-GENE-030131-7459]	10:45499085-45505655	61.7647	89.8094	48.2793	84.0821	145.293	73.0652	-1.28123	0.0145167	Down
ENSDARG00000089769	hapln1a	hyaluronan and proteoglycan link protein 1a [Source:ZFIN;Acc:ZDB-GENE-050302-175]	5:45890469-45905545	2.95495	5.99403	3.43377	8.53774	2.68174	9.31513	-1.23448	0.0145536	Down
ENSDARG00000071026	mllt11	myeloid/lymphoid or mixed-lineage leukemia; translocated to, 11 [Source:ZFIN;Acc:ZDB-GENE-030131-3007]	19:7526719-7531871	18.9198	18.9463	45.849	33.4384	12.8427	148.775	-1.83544	0.0145584	Down
ENSDARG00000091946	si:ch211-139k8.2	si:ch211-139k8.2 [Source:ZFIN;Acc:ZDB-GENE-070912-67]	2:32036489-32108763	0.719948	0.404743	0.368064	0.311269	1.52673	1.68574	-1.97092	0.0145594	Down
ENSDARG00000041619	gnb2l1	guanine nucleotide binding protein (G protein), beta polypeptide 2-like 1 [Source:ZFIN;Acc:ZDB-GENE-990415-89]	14:6639895-6647038	336.651	383.593	323.936	333.057	760.206	503.267	-1.32682	0.0145789	Down
ENSDARG00000097368	si:dkey-244a7.1	si:dkey-244a7.1 [Source:ZFIN;Acc:ZDB-GENE-131121-581]	18:46255915-46260594	1.48163	0.530045	0.994131	1.60138	3.09434	1.39615	-1.67847	0.0146672	Down
ENSDARG00000006413	rpl38	ribosomal protein L38 [Source:ZFIN;Acc:ZDB-GENE-030131-8752]	12:38382041-38387421	12.6362	14.272	9.46047	13.5767	17.5852	22.2895	-1.19944	0.0147134	Down
ENSDARG00000086060	hmcn2	-	8:32604448-32657025	0.959706	0.446672	1.44559	4.57893	0.693799	1.6736	-1.59297	0.0148232	Down
ENSDARG00000071662	si:rp71-36a1.3	si:rp71-36a1.3 [Source:ZFIN;Acc:ZDB-GENE-050208-566]	22:5907695-5928330	3.62603	1.94572	1.51293	4.86891	1.89147	5.8286	-1.31998	0.0149072	Down
ENSDARG00000101082	eif3s6ip	eukaryotic translation initiation factor 3, subunit 6 interacting protein [Source:ZFIN;Acc:ZDB-GENE-040426-2138]	13:43101718-43116871	25.9891	25.2812	24.9525	22.5274	62.5854	33.1005	-1.36685	0.0149514	Down
ENSDARG00000098639	pycr1b	pyrroline-5-carboxylate reductase 1b [Source:ZFIN;Acc:ZDB-GENE-050522-26]	11:44909333-45103774	2.97518	2.93929	3.23308	1.89844	12.2225	3.03926	-1.73105	0.0149916	Down
ENSDARG00000020741	fga	fibrinogen alpha chain [Source:ZFIN;Acc:ZDB-GENE-031010-21]	1:9379390-9387428	1.28812	0.0106168	0.0531066	0.862286	8.42423	0.166105	-3.60277	0.0150504	Down
ENSDARG00000037071	rps26	ribosomal protein S26 [Source:ZFIN;Acc:ZDB-GENE-030131-8606]	23:27748995-27754481	57.5799	60.6105	50.1013	67.0091	88.1963	83.3448	-1.14365	0.0152195	Down
ENSDARG00000096355	ighv1-4	immunoglobulin heavy variable 1-4 [Source:ZFIN;Acc:ZDB-GENE-040514-1]	3:33833739-33965713	0.803125	0.480007	0.36535	1.39475	0.249299	2.09893	-1.66009	0.015424	Down
ENSDARG00000019496	esd	esterase D/formylglutathione hydrolase [Source:ZFIN;Acc:ZDB-GENE-050417-328]	9:25360928-25370828	4.9039	8.07531	5.04875	5.57509	10.3873	10.7613	-1.26513	0.0155391	Down
ENSDARG00000000189	sema6e	sema domain, transmembrane domain (TM), and cytoplasmic domain, (semaphorin) 6E [Source:ZFIN;Acc:ZDB-GENE-040724-119]	16:30196932-30350903	1.99451	3.08908	2.23369	5.02855	1.94211	3.8791	-1.05107	0.0157329	Down
ENSDARG00000058451	rpl6	ribosomal protein L6 [Source:ZFIN;Acc:ZDB-GENE-030131-8671]	8:2435244-2447841	296.534	307.403	223.815	291.007	499.364	434.857	-1.24135	0.0158494	Down
ENSDARG00000007220	ncam1b	neural cell adhesion molecule 1b [Source:ZFIN;Acc:ZDB-GENE-010822-2]	15:18431302-18638742	0.186173	0.193678	0.140209	0.569148	0.0897229	0.558172	-1.6617	0.0158889	Down
ENSDARG00000062854	sdk1b	sidekick cell adhesion molecule 1b [Source:ZFIN;Acc:ZDB-GENE-090311-17]	1:10436884-10833134	0.0574285	0.127186	0.0611636	0.256564	0.172221	0.0819939	-1.54093	0.015923	Down
ENSDARG00000041435	uba52	ubiquitin A-52 residue ribosomal protein fusion product 1 [Source:ZFIN;Acc:ZDB-GENE-051023-7]	2:56215213-56224882	131.297	173.499	89.7234	115.149	303.562	193.269	-1.36747	0.0159514	Down
ENSDARG00000062621	SATB1	SATB homeobox 1 [Source:HGNC Symbol;Acc:HGNC:10541]	16:49172567-49281095	0.603416	0.47799	0.443447	2.06094	0.387753	0.809825	-1.43243	0.0159636	Down
ENSDARG00000009285	rpl15	ribosomal protein L15 [Source:ZFIN;Acc:ZDB-GENE-040801-183]	19:17899379-17934819	74.8806	94.976	65.3883	66.1698	169.665	123.867	-1.34171	0.0159751	Down
ENSDARG00000044565	ola1	Obg-like ATPase 1 [Source:ZFIN;Acc:ZDB-GENE-030131-5063]	6:10505839-10518080	12.9536	14.98	15.1482	18.1929	25.1503	17.469	-1.14312	0.0159947	Down
ENSDARG00000009212	ppiaa	peptidylprolyl isomerase Aa (cyclophilin A) [Source:ZFIN;Acc:ZDB-GENE-030131-8556]	8:45746992-45752208	19.1154	25.903	16.1346	26.2241	31.5791	28.4301	-1.1295	0.0161275	Down
ENSDARG00000059838	myom3	myomesin 3 [Source:ZFIN;Acc:ZDB-GENE-080326-1]	16:52500890-52622526	5.26765	2.43302	4.06169	20.1731	2.43462	4.32736	-1.4197	0.0161321	Down
ENSDARG00000104674	-	-	KN149830.1:655-4393	42.0731	41.3401	53.8283	32.6023	122.779	65.3623	-1.45054	0.0162758	Down
ENSDARG00000007955	iars	isoleucyl-tRNA synthetase [Source:ZFIN;Acc:ZDB-GENE-030131-6325]	11:1311033-1365873	14.0659	13.6442	14.4514	11.2349	42.1254	15.5827	-1.48031	0.0163769	Down
ENSDARG00000092143	ank1a	ankyrin 1, erythrocytic a [Source:ZFIN;Acc:ZDB-GENE-041010-44]	5:68129839-68157061	22.3254	16.5786	13.3922	22.991	23.0344	30.1205	-1.13946	0.0165698	Down
ENSDARG00000098368	aplp1	amyloid beta (A4) precursor-like protein 1 [Source:ZFIN;Acc:ZDB-GENE-040319-1]	15:37204506-37328812	0.337335	0.339863	0.240199	0.500019	0.492373	0.511885	-1.30272	0.01695	Down
ENSDARG00000071213	rgl3a	ral guanine nucleotide dissociation stimulator-like 3a [Source:ZFIN;Acc:ZDB-GENE-101130-1]	6:7974576-8008935	1.2539	1.01536	0.66021	2.24475	1.10649	1.49772	-1.20666	0.0172952	Down
ENSDARG00000099870	zgc:101560	zgc:101560 [Source:ZFIN;Acc:ZDB-GENE-041010-75]	4:7382540-7397683	0.391408	0.431292	0.984827	2.09404	0.35369	1.55068	-1.55603	0.017411	Down
ENSDARG00000013063	oxct1a	3-oxoacid CoA transferase 1a [Source:ZFIN;Acc:ZDB-GENE-040723-3]	8:31707943-31809684	5.16168	2.00569	3.34394	4.89405	6.45075	5.00102	-1.24868	0.0174431	Down
ENSDARG00000004877	rock2b	rho-associated, coiled-coil containing protein kinase 2b [Source:ZFIN;Acc:ZDB-GENE-060125-2]	20:33672573-33802165	1.53057	2.07771	2.6897	2.56414	3.43213	2.90451	-1.1464	0.0175834	Down
ENSDARG00000026801	stau2	staufen double-stranded RNA binding protein 2 [Source:ZFIN;Acc:ZDB-GENE-040426-687]	24:12873167-13095638	39.2774	23.0413	19.6601	37.5991	40.8006	43.99	-1.17427	0.0177153	Down
ENSDARG00000003693	hars	histidyl-tRNA synthetase [Source:ZFIN;Acc:ZDB-GENE-040912-152]	14:7071143-7089588	9.54944	7.0688	9.87693	6.25663	27.7721	10.5416	-1.52875	0.017792	Down
ENSDARG00000043453	rps5	ribosomal protein S5 [Source:ZFIN;Acc:ZDB-GENE-020419-12]	15:40117891-40124704	337.711	390.342	272.986	319.786	707.208	459.464	-1.28102	0.0178271	Down
ENSDARG00000056322	ldb3a	LIM domain binding 3a [Source:ZFIN;Acc:ZDB-GENE-040121-6]	13:22346315-22422237	20.8162	22.7212	20.1478	33.5637	24.5678	30.7566	-1.03868	0.0178413	Down
ENSDARG00000094809	ms4a17a.14	membrane-spanning 4-domains, subfamily A, member 17A.14 [Source:ZFIN;Acc:ZDB-GENE-070705-363]	4:74942686-74994344	8.45372	4.75231	4.05159	10.599	5.00549	12.2419	-1.19574	0.0178532	Down
ENSDARG00000104138	igfbp7	insulin-like growth factor binding protein 7 [Source:ZFIN;Acc:ZDB-GENE-040426-2423]	14:51653568-51860801	12.4774	11.4982	12.1509	31.7637	9.02018	16.0327	-1.05441	0.0179442	Down
ENSDARG00000020197	rpl5a	ribosomal protein L5a [Source:ZFIN;Acc:ZDB-GENE-030131-5161]	2:10903677-10920022	136.785	152.315	139.369	138.476	256.458	219.225	-1.20714	0.0180184	Down
ENSDARG00000093851	si:ch73-332k15.1	si:ch73-332k15.1 [Source:ZFIN;Acc:ZDB-GENE-091118-121]	8:12413746-12631408	0.416662	0.394553	0.328902	0.858289	0.448876	0.797842	-1.39684	0.0182105	Down
ENSDARG00000021864	rplp1	ribosomal protein, large, P1 [Source:ZFIN;Acc:ZDB-GENE-030131-8663]	19:1902223-1905513	84.1886	94.1405	82.4302	84.351	159.383	130.807	-1.21266	0.0184844	Down
ENSDARG00000101809	CABZ01078594.1	-	KN150637.1:22430-37942	147.462	191.559	172.77	166.535	266.004	294.717	-1.18217	0.018667	Down
ENSDARG00000094935	si:dkey-58f10.11	si:dkey-58f10.11 [Source:ZFIN;Acc:ZDB-GENE-060526-313]	5:38079470-38082129	0.570397	0.174889	0	1.97282	0.256577	0.55378	-2.14083	0.0186891	Down
ENSDARG00000070849	rps15	ribosomal protein S15 [Source:ZFIN;Acc:ZDB-GENE-030131-9092]	11:5929595-5934367	222.488	293.549	197.883	232.61	424.098	362.852	-1.20441	0.018753	Down
ENSDARG00000010437	fam46c	family with sequence similarity 46, member C [Source:ZFIN;Acc:ZDB-GENE-030131-5365]	9:20969944-20973178	6.4653	10.4005	17.401	10.0377	28.2428	15.9875	-1.4104	0.018769	Down
ENSDARG00000089382	zgc:158463	zgc:158463 [Source:ZFIN;Acc:ZDB-GENE-070410-9]	5:825789-827000	47.445	23.9292	39.5215	53.9506	47.9868	60.7447	-1.12401	0.0188758	Down
ENSDARG00000051783	rplp0	ribosomal protein, large, P0 [Source:ZFIN;Acc:ZDB-GENE-000629-1]	5:1685335-1698173	921.606	1244.8	997.467	848.997	2335.08	1577.33	-1.32917	0.0189807	Down
ENSDARG00000061100	nars	asparaginyl-tRNA synthetase [Source:ZFIN;Acc:ZDB-GENE-030131-1016]	21:776340-797223	11.1071	11.2878	9.88354	10.1825	26.9219	11.746	-1.32807	0.0189966	Down
ENSDARG00000104949	slc27a1b	solute carrier family 27 (fatty acid transporter), member 1b [Source:ZFIN;Acc:ZDB-GENE-061013-672]	1:57808977-57826447	0.413252	0.331172	0.468126	0.511624	0.688005	0.901072	-1.43126	0.0190289	Down
ENSDARG00000057789	lyz	lysozyme [Source:ZFIN;Acc:ZDB-GENE-020515-2]	24:23890689-23893626	0.881641	1.68958	1.12678	0.571743	4.10732	3.52439	-1.91458	0.0190614	Down
ENSDARG00000010160	rps15a	ribosomal protein S15a [Source:ZFIN;Acc:ZDB-GENE-030131-8708]	3:26214861-26220785	59.1833	63.2898	53.9517	64.8482	98.4227	81.9581	-1.13502	0.0192524	Down
ENSDARG00000103007	rps3	ribosomal protein S3 [Source:ZFIN;Acc:ZDB-GENE-030131-8494]	18:3045142-3056786	272.522	291.66	227.235	278.69	444.45	395.801	-1.16695	0.0193818	Down
ENSDARG00000087206	-	-	4:76623605-76624966	12.6988	13.2745	16.0454	10.8552	40.8936	20.0257	-1.53327	0.0195485	Down
ENSDARG00000103837	CU633479.2	-	24:41063226-41074234	6.82962	3.65316	7.47748	17.1845	4.27165	9.03567	-1.14341	0.0195567	Down
ENSDARG00000013307	rpl19	ribosomal protein L19 [Source:ZFIN;Acc:ZDB-GENE-040426-2290]	3:16080111-16082642	248.377	238.275	210.711	211.231	438.464	361.567	-1.23299	0.019658	Down
ENSDARG00000030104	sh3bp4	SH3-domain binding protein 4 [Source:ZFIN;Acc:ZDB-GENE-081104-509]	9:23558425-23572262	1.4454	0.554006	0.323268	3.46816	0.905584	1.05244	-1.54687	0.0197683	Down
ENSDARG00000030722	xirp1	xin actin binding repeat containing 1 [Source:ZFIN;Acc:ZDB-GENE-050221-2]	2:24093963-24113167	13.8293	0.972917	7.2821	22.0983	23.3995	7.05661	-1.7847	0.0198198	Down
ENSDARG00000089917	sh3tc2	SH3 domain and tetratricopeptide repeats 2 [Source:ZFIN;Acc:ZDB-GENE-081104-347]	14:34440639-34458023	22.3826	9.91855	9.66751	22.7023	16.5555	26.4201	-1.1866	0.0198515	Down
ENSDARG00000037350	rpl9	ribosomal protein L9 [Source:ZFIN;Acc:ZDB-GENE-030131-8646]	1:22578764-22583765	84.4205	81.4766	77.2351	74.2317	149.494	126.614	-1.22065	0.0199334	Down
ENSDARG00000042535	actc1a	actin, alpha, cardiac muscle 1a [Source:ZFIN;Acc:ZDB-GENE-040520-4]	20:29574265-29580635	16.1219	11.7875	4.48024	26.3573	13.7769	13.6944	-1.19843	0.0199468	Down
ENSDARG00000024847	col5a2b	collagen, type V, alpha 2b [Source:ZFIN;Acc:ZDB-GENE-110406-2]	6:11203545-11260174	0.214971	0.0126755	0.0158559	1.09384	0.0318744	0.212483	-2.57273	0.0202572	Down
ENSDARG00000036237	slc27a2a	solute carrier family 27 (fatty acid transporter), member 2a [Source:ZFIN;Acc:ZDB-GENE-050706-104]	18:62932-73844	1.46958	0.819322	0.512248	0.797096	4.40412	0.778231	-1.88565	0.0203983	Down
ENSDARG00000012499	per1b	period circadian clock 1b [Source:ZFIN;Acc:ZDB-GENE-040419-1]	7:50547395-50571221	1.059	2.67594	2.04272	5.39232	2.23056	1.69113	-1.12684	0.0204649	Down
ENSDARG00000076119	emid1	EMI domain containing 1 [Source:ZFIN;Acc:ZDB-GENE-070705-40]	5:24383419-24508628	1.00735	0.933073	0.724161	1.90529	0.80912	2.08535	-1.3566	0.0204947	Down
ENSDARG00000054510	adrb2b	adrenoceptor beta 2, surface b [Source:ZFIN;Acc:ZDB-GENE-070410-32]	21:35044276-35048225	5.10808	5.16082	6.72394	20.364	2.88159	7.72304	-1.17881	0.0209397	Down
ENSDARG00000071626	-	-	24:16877092-16884954	1.65867	0.26614	1.25712	3.75218	0.632063	3.43646	-1.69996	0.0211135	Down
ENSDARG00000075697	si:ch73-380l3.1	si:ch73-380l3.1 [Source:ZFIN;Acc:ZDB-GENE-131125-99]	15:38116716-38120298	1.1093	7.28105	5.05058	27.4256	1.13603	10.215	-1.81518	0.0212953	Down
ENSDARG00000054087	irs1	insulin receptor substrate 1 [Source:ZFIN;Acc:ZDB-GENE-030131-872]	15:36030580-36072101	34.8458	15.6791	14.6783	38.4031	25.5262	37.7755	-1.16245	0.0212977	Down
ENSDARG00000045487	rps16	ribosomal protein S16 [Source:ZFIN;Acc:ZDB-GENE-050506-107]	4:21928035-21931668	85.637	122.103	98.5395	75.9569	210.286	163.963	-1.29505	0.0213428	Down
ENSDARG00000013907	KBTBD13 (1 of many)	kelch repeat and BTB domain containing 13 [Source:HGNC Symbol;Acc:HGNC:37227]	25:29167114-29168493	0.260507	0.224669	0.374557	0.506816	0.439415	0.669447	-1.49191	0.0215239	Down
ENSDARG00000053365	rpl31	ribosomal protein L31 [Source:ZFIN;Acc:ZDB-GENE-060331-121]	9:56637734-56644520	49.8938	69.9074	45.3147	57.2819	94.975	78.0028	-1.15964	0.0215721	Down
ENSDARG00000030602	rps19	ribosomal protein S19 [Source:ZFIN;Acc:ZDB-GENE-040426-1716]	16:24274933-24280294	122.504	147.438	110.952	125.866	220.995	183.559	-1.16066	0.0216024	Down
ENSDARG00000069471	mhc1zca	major histocompatibility complex class I ZCA [Source:ZFIN;Acc:ZDB-GENE-070424-4]	1:46449556-46460558	20.883	27.303	59.171	33.5069	34.7542	117.048	-1.43874	0.0216117	Down
ENSDARG00000002167	cacnb1	calcium channel, voltage-dependent, beta 1 subunit [Source:ZFIN;Acc:ZDB-GENE-040718-399]	3:16007320-16077883	8.27233	6.25605	5.63587	11.8839	7.13337	9.27891	-1.00174	0.0216588	Down
ENSDARG00000059798	kcnq1	potassium voltage-gated channel, KQT-like subfamily, member 1 [Source:ZFIN;Acc:ZDB-GENE-061214-5]	7:48282850-48384453	0.270055	0.558941	0.310628	0.595443	0.858986	0.555186	-1.45031	0.0219565	Down
ENSDARG00000025581	rpl10	ribosomal protein L10 [Source:ZFIN;Acc:ZDB-GENE-030131-8656]	23:19786214-19789516	43.992	49.2912	39.6604	43.3045	88.2911	56.929	-1.2038	0.0219757	Down
ENSDARG00000103433	rpl14	ribosomal protein L14 [Source:ZFIN;Acc:ZDB-GENE-030131-2085]	19:48704918-48711698	162.963	215.823	163.35	195.145	281.194	266.996	-1.11602	0.0220947	Down
ENSDARG00000092807	RPL41	si:dkey-151g10.6 [Source:ZFIN;Acc:ZDB-GENE-030131-7528]	23:25378890-25380062	453.01	548.375	381.536	416.296	838.292	709.275	-1.2058	0.0222505	Down
ENSDARG00000092155	apoc2	apolipoprotein C-II [Source:ZFIN;Acc:ZDB-GENE-030131-2168]	16:24069723-24076129	2.23073	0	0.0668419	0.813756	13.506	0.238855	-3.48095	0.0222771	Down
ENSDARG00000097299	FLRT2 (1 of many)	fibronectin leucine rich transmembrane protein 2 [Source:HGNC Symbol;Acc:HGNC:3761]	17:18997558-19003154	0.113214	0.14879	0.124032	0.314678	0.20267	0.221686	-1.44321	0.0222962	Down
ENSDARG00000027609	HPN	hepsin [Source:HGNC Symbol;Acc:HGNC:5155]	16:45282339-45321883	0.787948	0.579361	0.400753	1.87705	1.14699	0.3857	-1.40018	0.0224727	Down
ENSDARG00000007320	rpl7	ribosomal protein L7 [Source:ZFIN;Acc:ZDB-GENE-030131-8654]	2:30193943-30198820	276.389	380.052	295.477	271.343	627.145	466.613	-1.24036	0.0226012	Down
ENSDARG00000075284	kansl1l	KAT8 regulatory NSL complex subunit 1-like [Source:ZFIN;Acc:ZDB-GENE-081104-473]	9:38927817-38961932	0.50308	0.554343	0.542478	1.1826	0.636434	0.91576	-1.27887	0.0226056	Down
ENSDARG00000010516	rpl21	ribosomal protein L21 [Source:ZFIN;Acc:ZDB-GENE-030131-8512]	24:21476480-21480351	61.4621	72.1039	49.9663	64.6295	100.076	85.6177	-1.11233	0.0229596	Down
ENSDARG00000079111	zgc:86725	zgc:86725 [Source:ZFIN;Acc:ZDB-GENE-040625-46]	25:13990645-14029098	138.065	35.1088	112.555	226.381	100.257	164.388	-1.23277	0.0231999	Down
ENSDARG00000071090	actn2b	actinin, alpha 2b [Source:ZFIN;Acc:ZDB-GENE-051127-39]	17:20102183-20124110	1.71201	1.19827	2.35453	4.56967	1.74587	2.25297	-1.13369	0.0233043	Down
ENSDARG00000042566	rps7	ribosomal protein S7 [Source:ZFIN;Acc:ZDB-GENE-040426-1718]	20:30469473-30474342	243.483	355.49	287.224	314.498	573.123	348.709	-1.17321	0.0234438	Down
ENSDARG00000034291	rpl37	ribosomal protein L37 [Source:ZFIN;Acc:ZDB-GENE-040625-39]	21:5030037-5041088	44.6917	59.5852	40.8438	47.1006	85.8552	66.362	-1.14799	0.0235641	Down
ENSDARG00000083118	AC024175.20	-	MT:4781-4854	77.8267	44.9745	35.5788	145.976	92.3286	46.1548	-1.3127	0.0236173	Down
ENSDARG00000018334	rpl35	ribosomal protein L35 [Source:ZFIN;Acc:ZDB-GENE-020419-2]	21:5766296-5774259	243.734	261.715	237.396	263.957	373.678	369.525	-1.09196	0.0238935	Down
ENSDARG00000100927	NFATC2 (1 of many)	nuclear factor of activated T-cells 2 [Source:HGNC Symbol;Acc:HGNC:7776]	23:39015317-39091023	1.45815	2.0602	1.83615	4.15321	1.48816	2.71857	-1.10108	0.0240043	Down
ENSDARG00000046157	RPS17	ribosomal protein S17 [Source:HGNC Symbol;Acc:HGNC:10397]	25:180028-186921	58.3365	74.3717	43.9138	64.1925	94.3952	84.208	-1.12035	0.0241723	Down
ENSDARG00000025850	rps21	ribosomal protein S21 [Source:ZFIN;Acc:ZDB-GENE-040426-1102]	23:9285466-9293608	125.801	161.179	98.1698	136.161	221.023	170.647	-1.12826	0.0245664	Down
ENSDARG00000092162	mhc1zaa	major histocompatibility complex class I ZAA [Source:ZFIN;Acc:ZDB-GENE-030916-1]	3:577881-598874	1.16546	3.80764	2.87263	8.81767	2.62123	2.54346	-1.22299	0.024856	Down
ENSDARG00000044954	slit1a	slit homolog 1a (Drosophila) [Source:ZFIN;Acc:ZDB-GENE-030722-3]	13:425030-508194	1.10606	1.1726	0.710559	2.07553	0.884658	1.59258	-1.0882	0.0248751	Down
ENSDARG00000029500	rpl34	ribosomal protein L34 [Source:ZFIN;Acc:ZDB-GENE-040426-1033]	7:59344162-59359437	64.669	78.3851	65.007	70.7727	102.261	107.165	-1.08924	0.0250627	Down
ENSDARG00000063635	nrxn1b	neurexin 1b [Source:ZFIN;Acc:ZDB-GENE-070206-3]	13:602736-680985	0.114195	0.036043	0.0128742	0.104552	0.472668	0.00575515	-2.59455	0.0252282	Down
ENSDARG00000101759	homer1b	homer scaffolding protein 1b [Source:ZFIN;Acc:ZDB-GENE-040801-44]	5:51128390-51184404	15.8519	9.14043	7.88692	12.4805	15.974	18.7758	-1.14405	0.0252521	Down
ENSDARG00000075016	apobb.2	apolipoprotein Bb, tandem duplicate 2 [Source:ZFIN;Acc:ZDB-GENE-070705-554]	20:53634248-53664835	0.367598	0.00828741	0.0207213	0.168279	1.34437	0.111142	-2.81087	0.0253661	Down
ENSDARG00000044521	eef1b2	eukaryotic translation elongation factor 1 beta 2 [Source:ZFIN;Acc:ZDB-GENE-030131-7310]	6:12967027-12972720	98.2461	103.768	63.9289	87.8104	148.718	135.572	-1.15887	0.025515	Down
ENSDARG00000044975	krt94	keratin 94 [Source:ZFIN;Acc:ZDB-GENE-061027-116]	11:11484945-11488236	21.6471	19.1083	32.0674	46.7327	16.033	47.2015	-1.07815	0.0256359	Down
ENSDARG00000052331	ABCF2 (1 of many)	ATP binding cassette subfamily F member 2 [Source:HGNC Symbol;Acc:HGNC:71]	7:41124270-41140046	13.9261	11.0352	9.33659	8.57439	24.358	17.3916	-1.27732	0.0257392	Down
ENSDARG00000011701	ctsll	cathepsin L, like [Source:ZFIN;Acc:ZDB-GENE-041010-76]	5:23802077-23805867	0.808858	0.28616	0	0.807025	0.539791	1.54573	-1.95106	0.025843	Down
ENSDARG00000099104	rpl24	ribosomal protein L24 [Source:ZFIN;Acc:ZDB-GENE-020419-25]	1:6408-12027	54.3268	68.9839	65.596	58.9492	102.668	94.5351	-1.12349	0.0260249	Down
ENSDARG00000035322	myh7bb	myosin, heavy chain 7B, cardiac muscle, beta b [Source:ZFIN;Acc:ZDB-GENE-090311-5]	23:18796372-18830994	4.38654	1.74429	3.93807	13.1002	2.21765	4.06083	-1.23034	0.0262629	Down
ENSDARG00000035860	rps28	ribosomal protein S28 [Source:ZFIN;Acc:ZDB-GENE-030131-2022]	2:24851946-24854047	10.4016	13.5583	8.67861	9.61285	19.6461	15.8004	-1.16716	0.0264002	Down
ENSDARG00000062900	RNF115 (1 of many)	ring finger protein 115 [Source:HGNC Symbol;Acc:HGNC:18154]	19:9085352-9098985	9.03374	9.30728	7.8279	10.6857	11.3547	13.5579	-1.05607	0.0264176	Down
ENSDARG00000092947	cyt1	type I cytokeratin, enveloping layer [Source:ZFIN;Acc:ZDB-GENE-991008-6]	19:5445934-5464258	1.00315	0.536501	1.1628	1.30106	1.25924	1.77858	-1.27701	0.0264818	Down
ENSDARG00000041232	rps29	ribosomal protein S29 [Source:ZFIN;Acc:ZDB-GENE-040622-5]	20:54289895-54296503	100.383	153.312	96.7112	128.867	208.326	135.566	-1.10823	0.0265301	Down
ENSDARG00000006896	lhx6	LIM homeobox 6 [Source:ZFIN;Acc:ZDB-GENE-041025-1]	10:9539143-9561661	2.40564	0.849538	0.336829	4.41719	2.24061	1.20402	-1.53611	0.0265862	Down
ENSDARG00000013335	anxa6	annexin A6 [Source:ZFIN;Acc:ZDB-GENE-030707-3]	14:50263574-50372929	0.0303582	14.6692	10.4233	29.4286	14.3755	37.2343	-2.27291	0.0266008	Down
ENSDARG00000012881	slc4a1a	solute carrier family 4 (anion exchanger), member 1a (Diego blood group) [Source:ZFIN;Acc:ZDB-GENE-010525-1]	3:19916121-19944785	2.55464	1.53401	1.65286	6.01921	3.05747	1.13065	-1.24472	0.026818	Down
ENSDARG00000021252	cct6a	chaperonin containing TCP1, subunit 6A (zeta 1) [Source:ZFIN;Acc:ZDB-GENE-011018-2]	21:41807149-41826474	25.4149	27.5339	30.5496	19.0904	63.3679	38.3625	-1.2865	0.026983	Down
ENSDARG00000054332	trim66	tripartite motif containing 66 [Source:ZFIN;Acc:ZDB-GENE-040724-145]	7:28151968-28191858	0.27068	0.207493	0.148264	0.668705	0.161511	0.408537	-1.38676	0.0270491	Down
ENSDARG00000069264	si:ch211-196h16.5	si:ch211-196h16.5 [Source:ZFIN;Acc:ZDB-GENE-081029-8]	1:54187901-54211850	0.15108	0	0.331033	0.923809	0.18725	0.295833	-1.87054	0.0271666	Down
ENSDARG00000021137	adgrv1	adhesion G protein-coupled receptor V1 [Source:ZFIN;Acc:ZDB-GENE-040624-6]	5:48031936-48288616	0.163464	0.0696148	0.0870505	0.365138	0.0525221	0.272279	-1.48759	0.0271937	Down
ENSDARG00000102452	eif3ha	eukaryotic translation initiation factor 3, subunit H, a [Source:ZFIN;Acc:ZDB-GENE-040808-19]	16:48340303-48458621	15.4692	19.5411	17.2643	11.6801	34.1615	27.9336	-1.23559	0.0273498	Down
ENSDARG00000015057	ube2d4	ubiquitin-conjugating enzyme E2D 4 (putative) [Source:ZFIN;Acc:ZDB-GENE-070424-86]	8:52297546-52311270	8.70753	11.7885	9.71316	11.954	15.3629	12.3882	-1.03376	0.0273536	Down
ENSDARG00000077872	si:dkey-52d15.1	si:dkey-52d15.1 [Source:ZFIN;Acc:ZDB-GENE-131122-23]	15:21231410-21241317	1.10807	0.114336	0.122543	0.469853	3.65606	0.200794	-2.47883	0.0276176	Down
ENSDARG00000100392	rps18	ribosomal protein S18 [Source:ZFIN;Acc:ZDB-GENE-020419-20]	19:19154755-19164172	121.77	152.15	117.218	121.984	215.281	192.064	-1.12158	0.0279139	Down
ENSDARG00000092033	si:dkey-239h2.3	si:dkey-239h2.3 [Source:ZFIN;Acc:ZDB-GENE-081104-383]	9:18901009-18903986	1.46269	0.77623	0.485335	1.09448	1.95209	1.92759	-1.52024	0.0279533	Down
ENSDARG00000003599	rpl3	ribosomal protein L3 [Source:ZFIN;Acc:ZDB-GENE-030131-1291]	3:29736371-29740522	337.942	330.511	291.893	330.304	543.17	430.544	-1.10957	0.0281313	Down
ENSDARG00000103799	kars	lysyl-tRNA synthetase [Source:ZFIN;Acc:ZDB-GENE-021115-8]	7:67206105-67225532	32.5122	34.7088	32.3573	27.4789	62.9824	46.1671	-1.16837	0.028234	Down
ENSDARG00000087751	CR382337.1	-	3:11003169-11003959	2.38786	0	0.843248	5.05304	2.18052	1.83022	-1.8821	0.0283724	Down
ENSDARG00000035871	rpl30	ribosomal protein L30 [Source:ZFIN;Acc:ZDB-GENE-030131-8657]	19:33268019-33273660	189.066	241.479	170.328	184.072	341.426	286.639	-1.12625	0.0284004	Down
ENSDARG00000020890	tmod4	tropomodulin 4 (muscle) [Source:ZFIN;Acc:ZDB-GENE-991019-9]	16:29716075-29749570	227.158	280.504	232.628	224.146	395.583	383.3	-1.1234	0.0284444	Down
ENSDARG00000098666	-	-	11:44678472-44693519	1.20921	1.82021	2.92932	0.627357	5.12847	4.76491	-1.61987	0.028501	Down
ENSDARG00000039347	rps24	ribosomal protein S24 [Source:ZFIN;Acc:ZDB-GENE-040109-5]	13:30094812-30104770	28.726	37.0054	25.3906	24.5128	52.4555	48.2835	-1.16709	0.0285348	Down
ENSDARG00000100596	-	-	14:6814211-6822571	57.5352	37.9311	27.7685	56.7359	48.2635	69.8992	-1.07681	0.0285848	Down
ENSDARG00000030408	rps26l	ribosomal protein S26, like [Source:ZFIN;Acc:ZDB-GENE-040426-1706]	6:49522053-49527658	100.479	123.874	69.0688	82.3806	198.59	129.052	-1.2045	0.0285914	Down
ENSDARG00000053058	rps11	ribosomal protein S11 [Source:ZFIN;Acc:ZDB-GENE-040426-2701]	3:37645371-37647386	163.92	168.646	139.387	142.828	280.646	215.41	-1.12922	0.0290062	Down
ENSDARG00000103109	chl1b	cell adhesion molecule L1-like b [Source:ZFIN;Acc:ZDB-GENE-091105-1]	6:44817141-45074233	2.76559	1.5328	1.59304	6.28139	0.92613	3.34786	-1.17796	0.0292166	Down
ENSDARG00000036875	rps12	ribosomal protein S12 [Source:ZFIN;Acc:ZDB-GENE-030131-8951]	23:31505425-31509391	202.174	218.289	161.881	174.203	360.004	258.519	-1.14472	0.0294328	Down
ENSDARG00000042245	myl13	myosin, light chain 13 [Source:ZFIN;Acc:ZDB-GENE-040426-1593]	2:2628812-2639928	123.065	35.8369	126.796	437.01	62.4568	106.654	-1.32986	0.0294978	Down
ENSDARG00000007385	cct7	chaperonin containing TCP1, subunit 7 (eta) [Source:ZFIN;Acc:ZDB-GENE-020419-7]	7:59843215-59851172	42.669	39.4498	50.7512	29.0662	104.68	59.3403	-1.29751	0.0296593	Down
ENSDARG00000045391	cd226	CD226 molecule [Source:ZFIN;Acc:ZDB-GENE-070112-1322]	24:14969796-14987412	0.861883	0.132131	0.110124	0.968849	0.719992	0.984423	-1.80291	0.0296742	Down
ENSDARG00000056141	coq10b	coenzyme Q10B [Source:ZFIN;Acc:ZDB-GENE-050417-263]	9:32367628-32377699	30.9629	22.3802	59.1269	56.2082	41.695	63.6474	-1.08645	0.0298322	Down
ENSDARG00000029720	si:dkeyp-9d4.2	si:dkeyp-9d4.2 [Source:ZFIN;Acc:ZDB-GENE-090312-156]	1:7332958-7336478	1.12475	0.862174	0.898404	6.40228	0.240918	1.60576	-1.7129	0.0299284	Down
ENSDARG00000053217	cox7a2a	cytochrome c oxidase subunit VIIa polypeptide 2a (liver) [Source:ZFIN;Acc:ZDB-GENE-050522-153]	17:49883252-49895461	14.4693	13.0492	7.91365	23.1823	17.6386	10.1346	-1.04766	0.0300852	Down
ENSDARG00000004580	nmnat2	nicotinamide nucleotide adenylyltransferase 2 [Source:ZFIN;Acc:ZDB-GENE-030131-8201]	2:36043726-36058363	0.654068	0.539978	1.01276	1.7619	0.727465	1.42232	-1.31092	0.0301043	Down
ENSDARG00000101210	glg1b	golgi glycoprotein 1b [Source:ZFIN;Acc:ZDB-GENE-060825-255]	18:5303091-5376177	3.84178	1.94787	2.29068	5.02199	2.74085	4.43116	-1.09448	0.0301944	Down
ENSDARG00000104587	srl	sarcalumenin [Source:ZFIN;Acc:ZDB-GENE-061110-91]	3:55900839-55956073	54.1444	38.6939	52.48	53.989	59.8767	83.6683	-1.05894	0.0302075	Down
ENSDARG00000054319	oxct1b	3-oxoacid CoA transferase 1b [Source:ZFIN;Acc:ZDB-GENE-060929-212]	21:20734446-20749252	0.181196	0.79864	0.824979	1.64501	1.48454	0.46565	-1.54094	0.0302827	Down
ENSDARG00000099022	faua	Finkel-Biskis-Reilly murine sarcoma virus (FBR-MuSV) ubiquitously expressed a [Source:ZFIN;Acc:ZDB-GENE-040426-1700]	20:54512620-54522396	128.241	141.289	102.809	120.102	221.001	154.653	-1.09855	0.0306323	Down
ENSDARG00000074242	serbp1a	SERPINE1 mRNA binding protein 1a [Source:ZFIN;Acc:ZDB-GENE-030131-7389]	6:34948214-34955363	63.5459	44.9633	55.3752	54.043	88.6314	80.1539	-1.10353	0.0306431	Down
ENSDARG00000001057	bysl	bystin-like [Source:ZFIN;Acc:ZDB-GENE-040426-1287]	22:513105-520242	14.6101	13.7287	13.3831	11.6904	30.2094	15.4423	-1.18226	0.0309663	Down
ENSDARG00000054616	cldni	claudin i [Source:ZFIN;Acc:ZDB-GENE-010328-9]	3:30790404-30795479	0.597169	0.171648	0.357733	1.30696	0.323783	0.799274	-1.51195	0.0309793	Down
ENSDARG00000025089	loxl4	lysyl oxidase-like 4 [Source:ZFIN;Acc:ZDB-GENE-080722-19]	13:40056597-40112923	0.163775	0.198233	0.156986	0.749054	0.124629	0.199367	-1.34529	0.0310331	Down
ENSDARG00000076020	pappa2	pappalysin 2 [Source:ZFIN;Acc:ZDB-GENE-070912-525]	2:35003744-35120612	0.9615	1.32267	1.31301	2.13537	0.99026	2.01963	-1.03071	0.0311198	Down
ENSDARG00000096310	-	-	21:5696328-5731623	1.39328	1.49031	1.56845	1.63897	2.12377	2.33153	-1.09246	0.0313637	Down
ENSDARG00000039900	-	-	23:45364038-45406485	0.838211	0	0	1.58133	0.330524	2.10516	-2.66181	0.0314533	Down
ENSDARG00000098397	si:ch73-59f11.2	si:ch73-59f11.2 [Source:ZFIN;Acc:ZDB-GENE-131127-566]	3:6672170-6711355	0.613166	0.0235001	0.411429	0.994097	0.50238	0.932336	-1.69039	0.0315002	Down
ENSDARG00000036316	rpl39	ribosomal protein L39 [Source:ZFIN;Acc:ZDB-GENE-040625-51]	14:32991459-32993751	39.8793	53.6302	35.4844	38.4661	75.6536	57.0268	-1.10778	0.0317951	Down
ENSDARG00000105357	pdlim7	PDZ and LIM domain 7 [Source:ZFIN;Acc:ZDB-GENE-040426-2092]	14:45893100-45905468	66.7211	79.47	74.9577	68.8575	116.523	103.248	-1.06059	0.0317973	Down
ENSDARG00000088420	zgc:163040	zgc:163040 [Source:ZFIN;Acc:ZDB-GENE-070424-79]	7:73629119-73629430	2.27192	12.191	1.90542	1.84167	33.3951	5.10862	-2.20946	0.0318409	Down
ENSDARG00000093521	-	-	8:13559700-13562569	0.555953	0.266335	2.06496	2.52363	1.07175	2.55976	-1.5985	0.0318457	Down
ENSDARG00000098082	si:ch73-100l22.2	si:ch73-100l22.2 [Source:ZFIN;Acc:ZDB-GENE-131127-574]	11:45011811-45012510	3.65209	3.77338	2.58736	7.41397	3.2141	6.12089	-1.22929	0.0319256	Down
ENSDARG00000012790	tmem161a	transmembrane protein 161A [Source:ZFIN;Acc:ZDB-GENE-041111-267]	22:18199939-18216458	1.843	3.1082	2.34075	3.40631	5.01854	2.3287	-1.21185	0.0321375	Down
ENSDARG00000005513	naca	nascent polypeptide-associated complex alpha subunit [Source:ZFIN;Acc:ZDB-GENE-020423-4]	23:17939610-17947998	94.4475	102.222	95.2362	86.5805	175.341	128.957	-1.11933	0.0321859	Down
ENSDARG00000033845	igsf9ba	immunoglobulin superfamily, member 9Ba [Source:ZFIN;Acc:ZDB-GENE-060503-729]	15:19196117-19314811	0.171837	0.0564577	0.0784316	0.233492	0.283943	0.0981322	-1.57899	0.0323245	Down
ENSDARG00000099658	si:ch211-248k15.3	si:ch211-248k15.3 [Source:ZFIN;Acc:ZDB-GENE-070705-143]	4:75747154-75772245	1.67127	0.980875	0.57571	1.89667	0.52858	4.00413	-1.52131	0.0323978	Down
ENSDARG00000025465	spon2a	spondin 2a, extracellular matrix protein [Source:ZFIN;Acc:ZDB-GENE-990415-160]	14:21563854-21604570	0.243822	0.129408	0.215743	0.997375	0.162714	0.224931	-1.5103	0.0324629	Down
ENSDARG00000067838	zgc:162967	zgc:162967 [Source:ZFIN;Acc:ZDB-GENE-041008-221]	20:50212474-50242982	1.67244	2.36899	1.67278	2.2163	3.57456	2.42928	-1.18966	0.0325504	Down
ENSDARG00000086271	ACYP2	acylphosphatase 2 [Source:HGNC Symbol;Acc:HGNC:180]	11:42810293-42812521	9.10314	18.6085	10.0829	16.0046	12.6741	27.5526	-1.1826	0.0327666	Down
ENSDARG00000093503	rsf1b.1	remodeling and spacing factor 1b, tandem duplicate 1 [Source:ZFIN;Acc:ZDB-GENE-030131-5829]	10:36683983-36690168	0	0.691405	0	1.99554	0	1.54528	-2.69449	0.0328939	Down
ENSDARG00000070043	dars	aspartyl-tRNA synthetase [Source:ZFIN;Acc:ZDB-GENE-061110-135]	9:10727885-10788795	23.8744	28.4784	23.2008	23.4972	52.5997	25.8549	-1.14653	0.0330331	Down
ENSDARG00000090228	gsta.1	glutathione S-transferase, alpha tandem duplicate 1 [Source:ZFIN;Acc:ZDB-GENE-040426-2720]	13:699322-722215	1.82983	3.72824	3.64642	2.93539	4.6415	5.77496	-1.21619	0.0331558	Down
ENSDARG00000102165	-	-	KN150518.1:16340-40355	2.03947	1.19425	0.814537	4.11471	1.66548	1.31029	-1.20569	0.0331666	Down
ENSDARG00000044254	anxa3b	annexin A3b [Source:ZFIN;Acc:ZDB-GENE-041114-128]	10:9414034-9436174	2.08518	2.03194	2.40525	8.84687	1.56704	1.90733	-1.2004	0.0331942	Down
ENSDARG00000010008	vim	vimentin [Source:ZFIN;Acc:ZDB-GENE-011212-3]	24:32261512-32278038	14.5688	5.43802	16.2009	22.2919	13.3544	17.6596	-1.06232	0.033255	Down
ENSDARG00000078598	si:ch1073-184j22.2	si:ch1073-184j22.2 [Source:ZFIN;Acc:ZDB-GENE-081104-32]	2:5485182-5492830	2.05726	0.680504	0.729359	2.02861	2.14596	1.42433	-1.25455	0.0333815	Down
ENSDARG00000015930	rwdd1	RWD domain containing 1 [Source:ZFIN;Acc:ZDB-GENE-040718-270]	16:32243524-32250440	3.0778	2.78833	2.54788	2.17737	6.06818	4.19445	-1.28669	0.0334189	Down
ENSDARG00000040332	crfb2	cytokine receptor family member b2 [Source:ZFIN;Acc:ZDB-GENE-070905-2]	9:19065819-19084618	0.346233	0.366527	0.237056	0.748433	0.286057	0.579061	-1.23444	0.0338472	Down
ENSDARG00000062030	gpr17	G protein-coupled receptor 17 [Source:ZFIN;Acc:ZDB-GENE-100922-133]	6:28133832-28134851	9.72898	8.58997	6.91091	14.3083	12.1408	8.5573	-1.02378	0.0338865	Down
ENSDARG00000016088	rtn2a	reticulon 2a [Source:ZFIN;Acc:ZDB-GENE-060420-1]	15:9034820-9055925	17.7025	29.7024	27.5305	28.2315	38.3926	29.9421	-1.0197	0.0340927	Down
ENSDARG00000075942	FRMD5 (1 of many)	FERM domain containing 5 [Source:HGNC Symbol;Acc:HGNC:28214]	18:26472165-26528239	1.57051	3.9378	2.58739	3.45857	2.2234	5.74572	-1.09455	0.0342391	Down
ENSDARG00000098226	smpd3	sphingomyelin phosphodiesterase 3, neutral [Source:ZFIN;Acc:ZDB-GENE-081104-280]	25:12967714-13058023	0.0221429	0.152763	0.0424495	0.229755	0.0533601	0.218132	-1.649	0.0344741	Down
ENSDARG00000062024	kif1ab	kinesin family member 1Ab [Source:ZFIN;Acc:ZDB-GENE-070912-480]	2:23038666-23103137	0.649165	0.707738	0.719033	2.56328	0.458863	0.766161	-1.181	0.0346637	Down
ENSDARG00000069904	CABZ01071903.1	-	23:46097811-46175218	0.176554	0.433133	0.304664	0.961869	0.340385	0.484016	-1.38756	0.0348467	Down
ENSDARG00000098747	CU633479.1	-	24:41032106-41044878	28.9122	17.0487	43.1308	40.9243	26.2604	62.7677	-1.1054	0.0348794	Down
ENSDARG00000019778	rps6	ribosomal protein S6 [Source:ZFIN;Acc:ZDB-GENE-040801-8]	1:44342464-44348300	209.205	221.712	147.984	181.553	372.541	227.844	-1.13246	0.0348879	Down
ENSDARG00000028663	tek	TEK tyrosine kinase, endothelial [Source:ZFIN;Acc:ZDB-GENE-990415-56]	5:474044-497866	4.34435	3.0472	1.87389	8.48007	2.76374	3.27491	-1.03197	0.0349525	Down
ENSDARG00000016443	eif3c	eukaryotic translation initiation factor 3, subunit C [Source:ZFIN;Acc:ZDB-GENE-030131-6166]	12:3907441-3925632	34.3657	30.1924	31.8937	33.647	55.5996	36.9961	-1.05333	0.0349797	Down
ENSDARG00000101150	RAB19	RAB19, member RAS oncogene family [Source:HGNC Symbol;Acc:HGNC:19982]	25:3396011-3404384	1.85649	1.74656	1.05155	3.28331	1.95207	2.38543	-1.21837	0.0350691	Down
ENSDARG00000076126	ACTC1 (1 of many)	si:ch73-187m15.4 [Source:ZFIN;Acc:ZDB-GENE-030131-172]	19:47988581-47994969	0	0	2.51393	14.6836	0	8.64963	-3.51363	0.0351156	Down
ENSDARG00000017036	si:dkeyp-57f11.2	si:dkeyp-57f11.2 [Source:ZFIN;Acc:ZDB-GENE-041008-237]	3:38971021-39031346	32.8441	16.9382	20.6891	24.6943	36.9299	35.1626	-1.0962	0.0351684	Down
ENSDARG00000091712	si:dkey-238d18.5	si:dkey-238d18.5 [Source:ZFIN;Acc:ZDB-GENE-131121-374]	15:38005721-38020117	0.0729559	0.531279	0.279723	2.64941	0.0351664	0.531209	-2.03243	0.0353245	Down
ENSDARG00000015128	rpl27	ribosomal protein L27 [Source:ZFIN;Acc:ZDB-GENE-030131-4343]	3:29763124-29768388	219.963	255.295	180.163	181.752	391.047	297.459	-1.11555	0.0354584	Down
ENSDARG00000054373	-	-	8:13534826-13537059	0	0	1.34704	2.09609	0.745	1.56494	-2.17243	0.0357686	Down
ENSDARG00000103361	tshz3b	teashirt zinc finger homeobox 3b [Source:ZFIN;Acc:ZDB-GENE-100319-2]	7:46455525-46508936	2.22755	1.66661	1.33235	4.94618	1.40851	1.93871	-1.03921	0.0358261	Down
ENSDARG00000074815	mxra5a	matrix-remodelling associated 5a [Source:ZFIN;Acc:ZDB-GENE-090312-22]	1:32589529-32600676	0.370728	0.266789	0.449625	1.23641	0.189609	0.576813	-1.22067	0.0358943	Down
ENSDARG00000098294	col5a3a	collagen, type V, alpha 3a [Source:ZFIN;Acc:ZDB-GENE-030131-968]	3:53518593-53664800	2.18918	1.78871	1.69632	6.12079	1.06139	2.22342	-1.04782	0.0359139	Down
ENSDARG00000014273	camk2d2	calcium/calmodulin-dependent protein kinase (CaM kinase) II delta 2 [Source:ZFIN;Acc:ZDB-GENE-040718-277]	1:13475960-13547582	0.393512	0.158775	0.138964	0.537262	0.119777	0.887099	-1.65427	0.036291	Down
ENSDARG00000041811	rps25	ribosomal protein S25 [Source:ZFIN;Acc:ZDB-GENE-040426-1788]	10:39182357-39187699	76.2808	94.6843	60.5565	70.0161	124.147	105.975	-1.05902	0.0364716	Down
ENSDARG00000039966	prom1a	prominin 1a [Source:ZFIN;Acc:ZDB-GENE-030131-1577]	14:47469010-47629494	0.637952	1.03328	0.680542	2.29541	0.495899	1.02245	-1.07377	0.0365302	Down
ENSDARG00000017445	eif3i	eukaryotic translation initiation factor 3, subunit I [Source:ZFIN;Acc:ZDB-GENE-040426-1922]	19:30235187-30245563	24.8001	24.8177	21.7122	20.7352	46.686	26.8285	-1.11089	0.0368142	Down
ENSDARG00000039578	pa2g4a	proliferation-associated 2G4, a [Source:ZFIN;Acc:ZDB-GENE-030616-161]	6:7376432-7393976	13.1133	9.61382	8.03527	7.93321	22.6711	12.1944	-1.20304	0.0368687	Down
ENSDARG00000013430	bhmt	betaine-homocysteine methyltransferase [Source:ZFIN;Acc:ZDB-GENE-030131-947]	21:94310-99421	57.8233	118.293	104.143	41.1519	225.914	150.936	-1.3818	0.0369099	Down
ENSDARG00000059259	pabpc4	poly(A) binding protein, cytoplasmic 4 (inducible form) [Source:ZFIN;Acc:ZDB-GENE-030131-9663]	17:25287168-25308294	190.063	291.602	251.977	182.842	421.186	380.166	-1.14534	0.0370391	Down
ENSDARG00000104108	slco1d1	solute carrier organic anion transporter family, member 1D1 [Source:ZFIN;Acc:ZDB-GENE-030131-5044]	4:76004946-76047965	0.880208	0.410317	0.524468	1.5273	0.917213	0.519649	-1.16807	0.0370879	Down
ENSDARG00000042698	si:dkey-15j16.6	si:dkey-15j16.6 [Source:ZFIN;Acc:ZDB-GENE-130531-45]	20:23948280-23953074	0.235125	0.576821	0.315547	1.64688	0.906609	0.120846	-1.65299	0.0375763	Down
ENSDARG00000078674	hspb9	heat shock protein, alpha-crystallin-related, 9 [Source:ZFIN;Acc:ZDB-GENE-080214-6]	3:33168808-33169607	185.734	30.9888	237.271	244.344	461.608	116.126	-1.51783	0.037729	Down
ENSDARG00000077466	BX324215.2	-	22:30738704-30742941	4.17558	1.56137	4.29523	4.75517	3.33765	8.98579	-1.34247	0.0377397	Down
ENSDARG00000070538	hey1	hes-related family bHLH transcription factor with YRPW motif 1 [Source:ZFIN;Acc:ZDB-GENE-000607-70]	19:32210254-32214983	1.6003	0.920063	0.332368	2.97498	1.2083	1.14239	-1.30538	0.0377408	Down
ENSDARG00000074082	CU467828.1	-	2:45843745-46023118	6.09888	6.19036	4.43861	11.2794	8.16479	4.40209	-1.026	0.037762	Down
ENSDARG00000070952	fam131ba	family with sequence similarity 131, member Ba [Source:ZFIN;Acc:ZDB-GENE-060503-616]	19:9614083-9685190	0.221975	0.141804	0.177298	0.575802	0.124807	0.380285	-1.40811	0.0380148	Down
ENSDARG00000013475	cct4	chaperonin containing TCP1, subunit 4 (delta) [Source:ZFIN;Acc:ZDB-GENE-040426-1421]	1:53068959-53082043	58.0503	90.703	85.6391	50.9143	191.244	85.9324	-1.26582	0.038325	Down
ENSDARG00000099229	abhd15b	abhydrolase domain containing 15b [Source:ZFIN;Acc:ZDB-GENE-110110-1]	21:40500866-40504625	0.815472	0.815379	0.883613	1.14961	1.46953	1.18452	-1.21817	0.0384766	Down
ENSDARG00000098875	Metazoa_SRP	Metazoan signal recognition particle RNA [Source:RFAM;Acc:RF00017]	11:12203685-12203981	17.6012	40.478	47.4689	42.1753	61.5368	40.8887	-1.1199	0.038478	Down
ENSDARG00000094759	si:dkey-85k15.7	si:dkey-85k15.7 [Source:ZFIN;Acc:ZDB-GENE-100921-85]	16:14103165-14113355	7.43895	11.5068	32.2146	100.962	1.40846	45.1757	-1.79901	0.0386556	Down
ENSDARG00000100227	SLC7A1 (1 of many)	solute carrier family 7 member 1 [Source:HGNC Symbol;Acc:HGNC:11057]	15:7303457-7340783	0.521088	0.261173	0.192096	0.259942	1.29428	0.309029	-1.70295	0.0391281	Down
ENSDARG00000098279	si:dkey-205i10.1	si:dkey-205i10.1 [Source:ZFIN;Acc:ZDB-GENE-081104-499]	4:63907706-63929367	0.110825	0.722106	0.292124	1.04207	0.507407	0.569595	-1.39318	0.0394447	Down
ENSDARG00000079403	si:dkey-204l11.1	si:dkey-204l11.1 [Source:ZFIN;Acc:ZDB-GENE-060526-247]	5:34923256-34940827	0.61287	0.563775	0.503532	0.499654	1.23211	0.779994	-1.28582	0.0397233	Down
ENSDARG00000086576	CABZ01069012.1	-	4:72403928-72444337	1.16242	1.4773	1.07023	5.33623	0.339083	1.9915	-1.31943	0.0399999	Down
ENSDARG00000031885	psmb12	proteasome subunit beta 12 [Source:ZFIN;Acc:ZDB-GENE-001208-1]	19:7196298-7200531	1.52236	3.11211	2.33487	6.31849	1.66306	3.99927	-1.21162	0.0400161	Down
ENSDARG00000100252	capzb	capping protein (actin filament) muscle Z-line, beta [Source:ZFIN;Acc:ZDB-GENE-030131-7023]	22:97120-111800	144.947	131.68	112.322	105.611	226.561	179.941	-1.09579	0.0401755	Down
ENSDARG00000006691	rpl12	ribosomal protein L12 [Source:ZFIN;Acc:ZDB-GENE-030131-5297]	5:32282535-32286867	79.3727	95.65	78.6322	78.625	141.471	102.577	-1.03308	0.0408189	Down
ENSDARG00000026820	gc3	guanylyl cyclase 3 [Source:ZFIN;Acc:ZDB-GENE-011128-9]	5:37523480-37560880	0.169093	0.0108008	0.0540272	0.274142	0.258061	0.0724245	-1.87971	0.0411115	Down
ENSDARG00000067718	si:dkey-3h3.3	si:dkey-3h3.3 [Source:ZFIN;Acc:ZDB-GENE-060526-299]	5:40235448-40239708	0.251006	0.833792	0.240573	0.813884	0.887106	0.60921	-1.38452	0.0412479	Down
ENSDARG00000023298	rps27.1	ribosomal protein S27, isoform 1 [Source:ZFIN;Acc:ZDB-GENE-050522-549]	19:8824335-8829646	320.508	375.643	321.229	317.782	541.036	430.227	-1.01962	0.0412833	Down
ENSDARG00000098332	zgc:112970	zgc:112970 [Source:ZFIN;Acc:ZDB-GENE-050327-83]	KN149696.1:164772-171264	0	0.348311	0	0.331501	0	1.36229	-2.85245	0.0412869	Down
ENSDARG00000104467	bglapl	bone gamma-carboxyglutamate (gla) protein, like [Source:EntrezGene;Acc:337724]	KN150680.1:8442-10291	1.48452	0.11978	0.524242	5.87764	0.225928	1.33861	-1.96144	0.041431	Down
ENSDARG00000016439	slc7a1	solute carrier family 7 (cationic amino acid transporter, y+ system), member 1 [Source:ZFIN;Acc:ZDB-GENE-091116-69]	10:24476246-24524019	39.4794	18.1662	21.1829	37.6927	26.0238	45.5265	-1.01015	0.0414348	Down
ENSDARG00000095826	smdt1a	single-pass membrane protein with aspartate-rich tail 1a [Source:ZFIN;Acc:ZDB-GENE-110411-114]	3:1417891-1421483	17.7206	33.1114	15.2164	23.2229	40.5668	24.8255	-1.11243	0.0415254	Down
ENSDARG00000014248	pdlim3b	PDZ and LIM domain 3b [Source:ZFIN;Acc:ZDB-GENE-060130-104]	14:29442194-29459793	3.57192	2.92828	4.85038	10.0376	3.29948	3.99471	-1.00967	0.0415634	Down
ENSDARG00000014053	olfm1b	olfactomedin 1b [Source:ZFIN;Acc:ZDB-GENE-040801-228]	21:6829154-6891310	0.158591	0.216136	0.101339	0.274273	0.526551	0.105671	-1.57885	0.0417196	Down
ENSDARG00000008243	cct8	chaperonin containing TCP1, subunit 8 (theta) [Source:ZFIN;Acc:ZDB-GENE-040426-876]	10:25367261-25383244	25.5475	24.7438	28.0858	19.6668	47.9959	34.2524	-1.09575	0.0420997	Down
ENSDARG00000013561	pgm1	phosphoglucomutase 1 [Source:ZFIN;Acc:ZDB-GENE-040426-1245]	6:32023269-32038311	130.125	168.28	124.644	118.466	277.392	157.885	-1.11029	0.0422463	Down
ENSDARG00000060494	eprs	glutamyl-prolyl-tRNA synthetase [Source:ZFIN;Acc:ZDB-GENE-030131-638]	17:39750018-39792409	17.7824	17.7018	16.7349	12.3426	39.8523	18.3827	-1.18725	0.0423052	Down
ENSDARG00000035400	btf3	basic transcription factor 3 [Source:ZFIN;Acc:ZDB-GENE-030131-8731]	5:34387295-34397477	89.7434	81.907	94.7665	68.1075	158.058	120.638	-1.08971	0.0423705	Down
ENSDARG00000002391	tlcd1	TLC domain containing 1 [Source:ZFIN;Acc:ZDB-GENE-041010-173]	21:26043520-26053269	3.54086	2.2093	1.42073	5.66045	1.66679	5.00827	-1.23167	0.0424019	Down
ENSDARG00000029039	zdhhc23a	zinc finger, DHHC-type containing 23a [Source:ZFIN;Acc:ZDB-GENE-060526-38]	5:23778770-23790360	8.61576	4.30362	4.74195	6.92101	3.32186	19.0463	-1.29906	0.0433039	Down
ENSDARG00000104554	FP236812.10	Histone H2B 1/2 [Source:UniProtKB/Swiss-Prot;Acc:Q5BJA5]	7:73590418-73590792	1.89024	8.15053	0.679379	1.83873	18.9027	3.44082	-2.04475	0.0433747	Down
ENSDARG00000089418	si:dkey-164f24.2	si:dkey-164f24.2 [Source:ZFIN;Acc:ZDB-GENE-030131-7035]	8:32473501-32488583	0.739445	1.37663	0.683489	2.08942	0.636391	1.76458	-1.1525	0.0434731	Down
ENSDARG00000077396	tlcd2	TLC domain containing 2 [Source:ZFIN;Acc:ZDB-GENE-080204-81]	15:25462862-25499820	1.52922	1.7584	1.26061	3.49076	1.09077	2.33174	-1.04593	0.0435356	Down
ENSDARG00000004757	ybx1	Y box binding protein 1 [Source:ZFIN;Acc:ZDB-GENE-000629-3]	8:47153363-47161620	231.374	197.395	186.276	186.483	331.597	272.523	-1.0369	0.0445514	Down
ENSDARG00000071774	eef1e1	eukaryotic translation elongation factor 1 epsilon 1 [Source:ZFIN;Acc:ZDB-GENE-030131-4949]	24:8199506-8217207	0.436428	1.67296	1.50611	1.69833	1.43039	3.06588	-1.38638	0.0445763	Down
ENSDARG00000074317	FAM20C (1 of many)	family with sequence similarity 20 member C [Source:HGNC Symbol;Acc:HGNC:22140]	3:61660188-61728620	0.374401	0.224612	0.218442	0.527811	0.847291	0.125497	-1.50269	0.0448227	Down
ENSDARG00000057138	zgc:174164	zgc:174164 [Source:ZFIN;Acc:ZDB-GENE-030131-4971]	12:11277546-11311596	0.149704	0.688622	0.086099	0.660239	0.634975	0.48735	-1.51961	0.044878	Down
ENSDARG00000040334	mat2aa	methionine adenosyltransferase II, alpha a [Source:ZFIN;Acc:ZDB-GENE-030131-2049]	10:7850319-7862987	9.22417	5.96998	8.18901	8.04478	12.7572	9.10468	-1.00671	0.045065	Down
ENSDARG00000010756	nod2	nucleotide-binding oligomerization domain containing 2 [Source:ZFIN;Acc:ZDB-GENE-061108-4]	7:37284310-37292707	0.531621	0.827395	0.602232	1.02381	0.698763	1.0212	-1.04107	0.0454181	Down
ENSDARG00000043877	mmachc	methylmalonic aciduria (cobalamin deficiency) cblC type, with homocystinuria [Source:ZFIN;Acc:ZDB-GENE-030131-3167]	20:1364848-1372194	0.130213	0.565726	0.166449	0.506753	0.878721	0.260321	-1.55786	0.0454786	Down
ENSDARG00000033440	metap1	methionyl aminopeptidase 1 [Source:ZFIN;Acc:ZDB-GENE-050626-124]	13:12474346-12715114	9.48359	9.31216	9.65263	8.21068	17.0808	10.6155	-1.03406	0.0455459	Down
ENSDARG00000042613	crp3	C-reactive protein 3 [Source:ZFIN;Acc:ZDB-GENE-060503-220]	24:38204713-38206185	1.12304	0.0906142	0.0566752	0.766647	3.07659	0.151884	-2.37379	0.0455815	Down
ENSDARG00000092792	RPRML (1 of many)	zgc:92658 [Source:ZFIN;Acc:ZDB-GENE-040718-123]	23:32160228-32203083	1.15139	0.882617	0.998552	1.35117	0.634198	3.28774	-1.37438	0.0457494	Down
ENSDARG00000016112	bbs12	Bardet-Biedl syndrome 12 [Source:ZFIN;Acc:ZDB-GENE-070626-3]	14:1342084-1349806	1.02993	0.857175	0.648749	1.94646	0.510551	1.76453	-1.18739	0.0458037	Down
ENSDARG00000104722	MYL2 (1 of many)	myosin light chain 2 [Source:HGNC Symbol;Acc:HGNC:7583]	KN150702.1:126256-146772	8.77836	4.03758	8.41437	23.2264	5.07688	8.32187	-1.1194	0.0458288	Down
ENSDARG00000070282	zgc:173552	zgc:173552 [Source:ZFIN;Acc:ZDB-GENE-080220-24]	25:35793156-35793566	2.58701	6.61039	0.619871	4.19418	11.6365	3.13943	-1.687	0.0458319	Down
ENSDARG00000076241	txlnbb	taxilin beta b [Source:ZFIN;Acc:ZDB-GENE-070424-77]	17:6200930-6225162	49.2709	49.7923	56.3154	47.3109	87.3742	60.442	-1.01344	0.046009	Down
ENSDARG00000090850	serpina1l	serine (or cysteine) proteinase inhibitor, clade A (alpha-1 antiproteinase, antitrypsin), member 1, like [Source:ZFIN;Acc:ZDB-GENE-040721-3]	20:10550785-10553957	2.29931	0	0	0.970963	9.89592	0.274837	-3.06729	0.0468447	Down
ENSDARG00000007277	myf5	myogenic factor 5 [Source:ZFIN;Acc:ZDB-GENE-000616-6]	4:22020253-22024132	1.03306	0.731005	0.64742	2.47356	1.03405	0.680709	-1.19728	0.0471371	Down
ENSDARG00000044093	rpl13a	ribosomal protein L13a [Source:ZFIN;Acc:ZDB-GENE-030131-168]	17:24596690-24599878	33.764	37.6017	27.5072	27.8726	53.2169	43.1414	-1.02021	0.0472849	Down
ENSDARG00000092228	si:dkey-27p18.3	si:dkey-27p18.3 [Source:ZFIN;Acc:ZDB-GENE-060526-287]	5:21902872-21920696	0	2.68993	1.6117	4.55119	1.1979	4.32102	-1.72173	0.0478202	Down
ENSDARG00000020850	eef1a1l1	eukaryotic translation elongation factor 1 alpha 1, like 1 [Source:ZFIN;Acc:ZDB-GENE-990415-52]	19:43523334-43539373	603.916	737.309	626.386	534.32	1107.42	837.183	-1.03759	0.0482437	Down
ENSDARG00000003991	fhl2b	four and a half LIM domains 2b [Source:ZFIN;Acc:ZDB-GENE-041010-121]	6:14948853-14974537	0.706158	1.05081	0.875962	2.90931	0.800774	0.889581	-1.16997	0.0483159	Down
ENSDARG00000012929	eif2d	eukaryotic translation initiation factor 2D [Source:ZFIN;Acc:ZDB-GENE-040426-1226]	8:37415172-37429401	2.50568	3.71563	3.77986	2.9835	5.85988	4.36327	-1.09775	0.0483532	Down
ENSDARG00000016864	farsb	phenylalanyl-tRNA synthetase, beta subunit [Source:ZFIN;Acc:ZDB-GENE-021206-2]	15:42308539-42327478	9.97038	9.25208	10.2534	7.69608	22.8003	8.61003	-1.15077	0.0484831	Down
ENSDARG00000102983	EMC7 (1 of many)	ER membrane protein complex subunit 7 [Source:HGNC Symbol;Acc:HGNC:24301]	17:435900-438558	19.9708	21.3465	9.84106	20.7947	26.9768	19.517	-1.02503	0.048767	Down
ENSDARG00000079291	rapgef3	Rap guanine nucleotide exchange factor (GEF) 3 [Source:ZFIN;Acc:ZDB-GENE-090312-38]	23:33454623-33517721	4.04308	1.47921	2.4882	6.52499	2.54639	3.05016	-1.00729	0.0489491	Down
ENSDARG00000060115	lrrn1	leucine rich repeat neuronal 1 [Source:ZFIN;Acc:ZDB-GENE-071126-1]	6:43078980-43094639	0.10135	0.349603	0.17	0.394351	0.29307	0.368975	-1.30415	0.0492206	Down
ENSDARG00000053624	csf1rb	colony stimulating factor 1 receptor, b [Source:ZFIN;Acc:ZDB-GENE-091118-1]	21:43846478-43885949	0.928867	0.296685	0.136024	1.74016	0.360616	0.762533	-1.39557	0.0492283	Down
ENSDARG00000088322	mir1-1	microRNA 1-1 [Source:ZFIN;Acc:ZDB-GENE-041228-15]	23:7276185-7276290	11.7025	7.68934	8.01186	20.5989	10.4738	15.0367	-1.24053	0.0493953	Down
ENSDARG00000056765	ela2l	elastase 2 like [Source:ZFIN;Acc:ZDB-GENE-040511-1]	8:21334686-21340400	3.05156	0.123109	0	1.38877	6.19243	2.47649	-2.36841	0.0494277	Down
ENSDARG00000007708	nsa2	NSA2 ribosome biogenesis homolog (S. cerevisiae) [Source:ZFIN;Acc:ZDB-GENE-030131-488]	21:3638418-3645040	73.8867	65.3489	56.4976	46.0857	105.763	97.3893	-1.0528	0.0499633	Down
