# Supplementary material for: Inhibition of Embryonic HSP 90 Function Promotes Variation of Cold Tolerance in Zebrafish
Source: Front Genet. 2020 Dec 4;11:541944. doi: 10.3389/fgene.2020.541944 (PMC7746879; doi:10.3389/fgene.2020.541944)
Supplement: Supplementary Table 3 — KEGG pathway enrichment data of differentially expressed genes (Fold > 2 and P < 0.05). [file Table_3.XLSX]

## Sheet: Sheet1
Supplementary table 3. KEGG pathway enrichment data of differentially expressed genes (Fold>2 and P<0.05)
Term	Count	%	P Value	Genes	List Total	Pop Hits	Pop Total	Fold Enrichment	Up/Down
dre03050:Proteasome	13	4.60993	1.84e-11	ENSDARG00000007141, ENSDARG00000102417, ENSDARG00000052377, ENSDARG00000037962, ENSDARG00000070674, ENSDARG00000087911, ENSDARG00000005134, ENSDARG00000063100, ENSDARG00000003189, ENSDARG00000035679, ENSDARG00000043561, ENSDARG00000020454, ENSDARG00000023279	84	55	5434	15.2905	Up
dre04141:Protein processing in endoplasmic reticulum	10	3.5461	0.00162	ENSDARG00000056210, ENSDARG00000010478, ENSDARG00000055723, ENSDARG00000030972, ENSDARG00000058984, ENSDARG00000020008, ENSDARG00000100487, ENSDARG00000010051, ENSDARG00000021924, ENSDARG00000024746	84	181	5434	3.57406	Up
dre04142:Lysosome	8	2.83688	0.00613	ENSDARG00000073893, ENSDARG00000034368, ENSDARG00000052074, ENSDARG00000057698, ENSDARG00000007836, ENSDARG00000016835, ENSDARG00000055120, ENSDARG00000056252	84	144	5434	3.59392	Up
dre00520:Amino sugar and nucleotide sugar metabolism	5	1.77305	0.0102	ENSDARG00000034368, ENSDARG00000068515, ENSDARG00000008931, ENSDARG00000039452, ENSDARG00000009390	84	56	5434	5.77594	Up
dre03010:Ribosome	72	16.7053	1.7e-74	ENSDARG00000006691, ENSDARG00000099380, ENSDARG00000005791, ENSDARG00000023298, ENSDARG00000070849, ENSDARG00000015862, ENSDARG00000099104, ENSDARG00000058451, ENSDARG00000003599, ENSDARG00000100392, ENSDARG00000007320, ENSDARG00000019181, ENSDARG00000037350, ENSDARG00000013307, ENSDARG00000035860, ENSDARG00000010160, ENSDARG00000077717, ENSDARG00000103007, ENSDARG00000032725, ENSDARG00000042905,…	179	134	5434	16.3115	Down
dre00970:Aminoacyl-tRNA biosynthesis	10	2.32019	0.000141	ENSDARG00000007955, ENSDARG00000061100, ENSDARG00000016864, ENSDARG00000008237, ENSDARG00000003693, ENSDARG00000069142, ENSDARG00000070043, ENSDARG00000059070, ENSDARG00000060494, ENSDARG00000103799	179	61	5434	4.97665	Down
dre04260:Cardiac muscle contraction	9	2.08817	0.0129	ENSDARG00000002167, ENSDARG00000042535, ENSDARG00000104722, ENSDARG00000099197, ENSDARG00000053217, ENSDARG00000103837, ENSDARG00000087402, ENSDARG00000076126, ENSDARG00000033683	179	96	5434	2.84602	Down
dre04261:Adrenergic signaling in cardiomyocytes	13	3.01624	0.0275	ENSDARG00000002167, ENSDARG00000087402, ENSDARG00000033683, ENSDARG00000042535, ENSDARG00000059798, ENSDARG00000070536, ENSDARG00000104722, ENSDARG00000054510, ENSDARG00000099197, ENSDARG00000103837, ENSDARG00000076126, ENSDARG00000079291, ENSDARG00000014273	179	197	5434	2.00329	Down
