# Supplementary material for: Inhibition of Embryonic HSP 90 Function Promotes Variation of Cold Tolerance in Zebrafish
Source: Front Genet. 2020 Dec 4;11:541944. doi: 10.3389/fgene.2020.541944 (PMC7746879; doi:10.3389/fgene.2020.541944)
Supplement: Supplementary Table 4 — GO enrichment data of differentially expressed genes (Fold > 2 and P < 0.05). [file Table_4.XLSX]

## Sheet: Sheet1
Supplementary table 4. GO enrichment data of differentially expressed genes (Fold>2 and P<0.05)
Term	Count	%	P Value	Genes	List Total	Pop Hits	Pop Total	Fold Enrichment	Up/Down
GO:0006511~ubiquitin-dependent protein catabolic process	9	3.19149	6.91e-05	ENSDARG00000075172, ENSDARG00000040277, ENSDARG00000005134, ENSDARG00000025889, ENSDARG00000100487, ENSDARG00000058560, ENSDARG00000010051, ENSDARG00000035679, ENSDARG00000023279	192	107	14912	6.53271	Up
GO:0043161~proteasome-mediated ubiquitin-dependent protein catabolic process	8	2.83688	0.000125	ENSDARG00000070674, ENSDARG00000058984, ENSDARG00000102417, ENSDARG00000020008, ENSDARG00000003189, ENSDARG00000052377, ENSDARG00000023279, ENSDARG00000020454	192	87	14912	7.14176	Up
GO:0016567~protein ubiquitination	11	3.90071	0.000458	ENSDARG00000076829, ENSDARG00000087741, ENSDARG00000075172, ENSDARG00000045801, ENSDARG00000026611, ENSDARG00000040277, ENSDARG00000025428, ENSDARG00000096748, ENSDARG00000058561, ENSDARG00000020008, ENSDARG00000045863	192	215	14912	3.97364	Up
GO:0006508~proteolysis	18	6.38298	0.000466	ENSDARG00000051914, ENSDARG00000052074, ENSDARG00000057644, ENSDARG00000007836, ENSDARG00000025889, ENSDARG00000055120, ENSDARG00000001452, ENSDARG00000037962, ENSDARG00000095005, ENSDARG00000094840, ENSDARG00000057698, ENSDARG00000042816, ENSDARG00000089706, ENSDARG00000017905, ENSDARG00000092532, ENSDARG00000014623, ENSDARG00000035679, ENSDARG00000020454	192	529	14912	2.64272	Up
GO:0043248~proteasome assembly	4	1.41844	0.00102	ENSDARG00000005134, ENSDARG00000058560, ENSDARG00000023279, ENSDARG00000020454	192	16	14912	19.4167	Up
GO:0050900~leukocyte migration	3	1.06383	0.00329	ENSDARG00000010478, ENSDARG00000042816, ENSDARG00000040319	192	7	14912	33.2857	Up
GO:0010941~regulation of cell death	3	1.06383	0.00434	ENSDARG00000074378, ENSDARG00000104773, ENSDARG00000099411	192	8	14912	29.125	Up
GO:0006914~autophagy	5	1.77305	0.00501	ENSDARG00000040277, ENSDARG00000057698, ENSDARG00000069545, ENSDARG00000020008, ENSDARG00000002663	192	54	14912	7.19136	Up
GO:0051603~proteolysis involved in cellular protein catabolic process	5	1.77305	0.00607	ENSDARG00000052074, ENSDARG00000007836, ENSDARG00000055120, ENSDARG00000035679, ENSDARG00000037962	192	57	14912	6.81287	Up
GO:0031101~fin regeneration	5	1.77305	0.0101	ENSDARG00000037116, ENSDARG00000042816, ENSDARG00000019949, ENSDARG00000055120, ENSDARG00000104773	192	66	14912	5.88384	Up
GO:0009408~response to heat	3	1.06383	0.0116	ENSDARG00000055723, ENSDARG00000030972, ENSDARG00000024746	192	13	14912	17.9231	Up
GO:0006950~response to stress	3	1.06383	0.0242	ENSDARG00000010478, ENSDARG00000100317, ENSDARG00000024746	192	19	14912	12.2632	Up
GO:0032496~response to lipopolysaccharide	4	1.41844	0.0261	ENSDARG00000074378, ENSDARG00000104773, ENSDARG00000077308, ENSDARG00000075045	192	50	14912	6.21333	Up
GO:0030163~protein catabolic process	3	1.06383	0.0267	ENSDARG00000057698, ENSDARG00000007141, ENSDARG00000043561	192	20	14912	11.65	Up
GO:0006412~translation	80	18.5615	1.32e-64	ENSDARG00000006691, ENSDARG00000099380, ENSDARG00000005791, ENSDARG00000023298, ENSDARG00000070849, ENSDARG00000015862, ENSDARG00000099104, ENSDARG00000058451, ENSDARG00000003599, ENSDARG00000100392, ENSDARG00000019181, ENSDARG00000037350, ENSDARG00000013307, ENSDARG00000016443, ENSDARG00000035860, ENSDARG00000010160, ENSDARG00000052178, ENSDARG00000077717, ENSDARG00000103007, ENSDARG00000032725,…	308	314	14912	12.3352	Down
GO:0043009~chordate embryonic development	23	5.33643	1.12e-14	ENSDARG00000018334, ENSDARG00000088030, ENSDARG00000005791, ENSDARG00000070214, ENSDARG00000030602, ENSDARG00000036629, ENSDARG00000015866, ENSDARG00000070849, ENSDARG00000099104, ENSDARG00000011201, ENSDARG00000058451, ENSDARG00000041232, ENSDARG00000006413, ENSDARG00000051783, ENSDARG00000100371, ENSDARG00000012694, ENSDARG00000042566, ENSDARG00000010160, ENSDARG00000055996, ENSDARG00000103007,…	308	126	14912	8.83777	Down
GO:0000028~ribosomal small subunit assembly	10	2.32019	5.96e-12	ENSDARG00000019181, ENSDARG00000034897, ENSDARG00000036629, ENSDARG00000043453, ENSDARG00000030602, ENSDARG00000023298, ENSDARG00000035860, ENSDARG00000070849, ENSDARG00000104011, ENSDARG00000046157	308	16	14912	30.2597	Down
GO:0002181~cytoplasmic translation	11	2.5522	1.07e-11	ENSDARG00000007320, ENSDARG00000088030, ENSDARG00000037350, ENSDARG00000051783, ENSDARG00000077717, ENSDARG00000021864, ENSDARG00000011201, ENSDARG00000009285, ENSDARG00000058451, ENSDARG00000014867, ENSDARG00000053365	308	23	14912	23.1553	Down
GO:0006418~tRNA aminoacylation for protein translation	9	2.08817	6.77e-07	ENSDARG00000007955, ENSDARG00000061100, ENSDARG00000008237, ENSDARG00000003693, ENSDARG00000036894, ENSDARG00000070043, ENSDARG00000059070, ENSDARG00000060494, ENSDARG00000103799	308	37	14912	11.7768	Down
GO:0000027~ribosomal large subunit assembly	7	1.62413	7.41e-07	ENSDARG00000006691, ENSDARG00000006316, ENSDARG00000025581, ENSDARG00000020197, ENSDARG00000099104, ENSDARG00000003599, ENSDARG00000058451	308	17	14912	19.9358	Down
GO:0006869~lipid transport	11	2.5522	1.57e-06	ENSDARG00000078429, ENSDARG00000092155, ENSDARG00000016448, ENSDARG00000075016, ENSDARG00000016825, ENSDARG00000092126, ENSDARG00000092233, ENSDARG00000042780, ENSDARG00000092419, ENSDARG00000055809, ENSDARG00000101324	308	70	14912	7.60816	Down
GO:0030218~erythrocyte differentiation	9	2.08817	1.89e-06	ENSDARG00000018334, ENSDARG00000088030, ENSDARG00000041232, ENSDARG00000030602, ENSDARG00000023298, ENSDARG00000103007, ENSDARG00000021864, ENSDARG00000012881, ENSDARG00000015128	308	42	14912	10.3748	Down
GO:0051726~regulation of cell cycle	10	2.32019	6.02e-06	ENSDARG00000018334, ENSDARG00000007320, ENSDARG00000041232, ENSDARG00000099380, ENSDARG00000006316, ENSDARG00000042566, ENSDARG00000010160, ENSDARG00000055996, ENSDARG00000027744, ENSDARG00000100392	308	64	14912	7.56494	Down
GO:0072378~blood coagulation, fibrin clot formation	4	0.928074	8.38e-05	ENSDARG00000008969, ENSDARG00000020741, ENSDARG00000037281, ENSDARG00000027609	308	5	14912	38.7325	Down
GO:0001731~formation of translation preinitiation complex	6	1.39211	8.88e-05	ENSDARG00000101082, ENSDARG00000016443, ENSDARG00000090697, ENSDARG00000017445, ENSDARG00000012929, ENSDARG00000102452	308	23	14912	12.6302	Down
GO:0006414~translational elongation	6	1.39211	0.000283	ENSDARG00000020850, ENSDARG00000044521, ENSDARG00000100371, ENSDARG00000021864, ENSDARG00000011201, ENSDARG00000030053	308	29	14912	10.017	Down
GO:0003009~skeletal muscle contraction	5	1.16009	0.000658	ENSDARG00000013752, ENSDARG00000095002, ENSDARG00000005841, ENSDARG00000099870, ENSDARG00000070835	308	20	14912	12.1039	Down
GO:0006413~translational initiation	7	1.62413	0.00119	ENSDARG00000101082, ENSDARG00000016443, ENSDARG00000052178, ENSDARG00000090697, ENSDARG00000017445, ENSDARG00000012929, ENSDARG00000102452	308	58	14912	5.84326	Down
GO:0051258~protein polymerization	3	0.696056	0.00125	ENSDARG00000008969, ENSDARG00000020741, ENSDARG00000037281	308	3	14912	48.4156	Down
GO:0042254~ribosome biogenesis	6	1.39211	0.00388	ENSDARG00000019230, ENSDARG00000036359, ENSDARG00000051783, ENSDARG00000067838, ENSDARG00000029500, ENSDARG00000100392	308	51	14912	5.69595	Down
GO:0030239~myofibril assembly	5	1.16009	0.00558	ENSDARG00000005513, ENSDARG00000068457, ENSDARG00000031756, ENSDARG00000071090, ENSDARG00000056209	308	35	14912	6.91651	Down
GO:0048821~erythrocyte development	4	0.928074	0.0076	ENSDARG00000030490, ENSDARG00000041232, ENSDARG00000036629, ENSDARG00000030602	308	20	14912	9.68312	Down
GO:0006446~regulation of translational initiation	4	0.928074	0.00873	ENSDARG00000101082, ENSDARG00000016443, ENSDARG00000090697, ENSDARG00000017445	308	21	14912	9.22202	Down
GO:0006457~protein folding	8	1.85615	0.0111	ENSDARG00000007385, ENSDARG00000104674, ENSDARG00000103994, ENSDARG00000008243, ENSDARG00000052625, ENSDARG00000009212, ENSDARG00000021252, ENSDARG00000013475	308	118	14912	3.28241	Down
GO:0071391~cellular response to estrogen stimulus	4	0.928074	0.0158	ENSDARG00000042684, ENSDARG00000076223, ENSDARG00000016448, ENSDARG00000092233	308	26	14912	7.44855	Down
GO:0030168~platelet activation	3	0.696056	0.017	ENSDARG00000008969, ENSDARG00000020741, ENSDARG00000037281	308	10	14912	14.5247	Down
GO:0000462~maturation of SSU-rRNA from tricistronic rRNA transcript (SSU-rRNA, 5.8S rRNA, LSU-rRNA)	4	0.928074	0.0175	ENSDARG00000045487, ENSDARG00000039347, ENSDARG00000036629, ENSDARG00000055996	308	27	14912	7.17268	Down
GO:0006937~regulation of muscle contraction	3	0.696056	0.0327	ENSDARG00000095002, ENSDARG00000068457, ENSDARG00000070835	308	14	14912	10.3748	Down
GO:0046952~ketone body catabolic process	2	0.464037	0.0408	ENSDARG00000054319, ENSDARG00000013063	308	2	14912	48.4156	Down
GO:0006601~creatine biosynthetic process	2	0.464037	0.0408	ENSDARG00000070844, ENSDARG00000036239	308	2	14912	48.4156	Down
GO:0000461~endonucleolytic cleavage to generate mature 3'-end of SSU-rRNA from (SSU-rRNA, 5.8S rRNA, LSU-rRNA)	2	0.464037	0.0408	ENSDARG00000019181, ENSDARG00000025850	308	2	14912	48.4156	Down
GO:0048741~skeletal muscle fiber development	4	0.928074	0.0458	ENSDARG00000045560, ENSDARG00000007277, ENSDARG00000059817, ENSDARG00000071090	308	39	14912	4.9657	Down
GO:0000470~maturation of LSU-rRNA	3	0.696056	0.0469	ENSDARG00000019230, ENSDARG00000007708, ENSDARG00000042905	308	17	14912	8.54393	Down
