# Supplementary material for: Inhibition of Embryonic HSP 90 Function Promotes Variation of Cold Tolerance in Zebrafish
Source: Front Genet. 2020 Dec 4;11:541944. doi: 10.3389/fgene.2020.541944 (PMC7746879; doi:10.3389/fgene.2020.541944)
Supplement: Supplementary Table 5 — Motif enrichment analysis of up-regulated genes. [file Table_5.XLSX]

## Sheet: Supplementary table 3
Supplementary Table 5. Motif enrichment analysis of up-regulated genes.
motif_id	motif_alt_id	consensus	E-value	adj_p-value	log_adj_p-value	bin_location	bin_width	total_width	sites_in_bin	total_sites	p_success	p-value	mult_tests
MA0493.1	Klf1	RRCCACACCCW	0.0031	1.7e-06	-13.28	-209	130	1490	53	211	0.08725	1.5e-12	1109302
UP00007_1	Egr1_primary	NCCGCCCCCGCAYK	0.1	5.6e-05	-9.79	-181.5	106	1487	49	245	0.07128	5e-11	1106325
UP00093_1	Klf7_primary	TNRRCCMCGCCCHYHD	0.12	6.4e-05	-9.65	-212	105	1485	51	264	0.07071	5.8e-11	1103352
MA0502.1	NFYB	VMMYBRRCCAATCAG	0.52	0.00029	-8.15	4	560	1486	112	185	0.37685	2.6e-10	1103352
MA0746.1	SP3	VCCACGCCCMC	0.79	0.00044	-7.74	-191.5	147	1490	66	299	0.09866	3.9e-10	1109302
SP1_DBD		RCCMCRCCCMC	1.2	0.00067	-7.31	-205.5	165	1490	69	289	0.11074	6e-10	1109302
Egr1_mouse_DBD_mutant_DBD		HHMCGCCCMCTCAMWH	1.5	0.00084	-7.09	-175.5	108	1485	31	123	0.07273	7.6e-10	1103352
UP00002_1	Sp4_primary	BDHMMCGCCCCCTYNNB	1.6	0.00089	-7.02	-230.5	143	1484	55	238	0.09636	8.1e-10	1100383
ZNF740_full		CCCCCCCCAC	1.8	0.00099	-6.92	-195.5	68	1491	37	252	0.04561	8.9e-10	1112283
MA0599.1	KLF5	GCCCCDCCCH	1.9	0.0011	-6.84	185.5	80	1491	35	202	0.05366	9.6e-10	1112283
KLF14_DBD		KRCCACGCCCMCYT	2.1	0.0011	-6.77	143.5	998	1487	161	186	0.67115	1e-09	1106325
MA0740.1	KLF14	KRCCACGCCCMCYT	2.2	0.0012	-6.7	143.5	998	1487	143	163	0.67115	1.1e-09	1106325
SP3_DBD		VCCACGCCCMC	2.4	0.0013	-6.64	-191.5	147	1490	65	300	0.09866	1.2e-09	1109302
KLF16_DBD		GMCACGCCCCC	2.5	0.0014	-6.58	-194	142	1490	58	263	0.0953	1.3e-09	1109302
MA0516.1	SP2	GYCCCGCCYCYBSSS	2.6	0.0014	-6.56	-208.5	193	1486	64	228	0.12988	1.3e-09	1103352
MA0741.1	KLF16	GMCACGCCCCC	9.2	0.0051	-5.28	-212.5	185	1490	67	261	0.12416	4.6e-09	1109302
ZNF740_DBD		MCCCCCCCAC	11	0.0061	-5.09	-187.5	136	1491	54	253	0.09121	5.5e-09	1112283
MA0079.3	SP1	GCCCCKCCCCC	13	0.0072	-4.93	5	624	1490	118	188	0.41879	6.5e-09	1109302
MA1099.1	Hes1	SVCACGYGHN	16	0.0089	-4.73	240.5	116	1491	55	305	0.0778	8e-09	1112283
MA0733.1	EGR4	NHMCGCCCACGCAHWT	19	0.01	-4.58	-211	185	1485	68	270	0.12458	9.4e-09	1103352
SP4_full		BWRGCCACGCCCMCTYH	21	0.012	-4.45	-194.5	139	1484	29	97	0.09367	1.1e-08	1100383
UP00099_2	Ascl2_secondary	BYVWCCCCDCCCNRBH	22	0.012	-4.41	-186.5	142	1485	62	305	0.09562	1.1e-08	1103352
EGR4_DBD_1		NHMCGCCCACGCAHWT	23	0.013	-4.34	-211	185	1485	69	277	0.12458	1.2e-08	1103352
SP8_DBD		RCCACGCCCMCY	36	0.02	-3.92	-196.5	148	1489	61	291	0.0994	1.8e-08	1109302
MA0747.1	SP8	RCCACGCCCMCY	36	0.02	-3.92	-196.5	148	1489	61	291	0.0994	1.8e-08	1109302
MA0685.1	SP4	BWRGCCACGCCCMCTYH	50	0.027	-3.59	-212	104	1484	22	81	0.07008	2.5e-08	1100383
MA0062.2	Gabpa	CCGGAAGTGVV	52	0.029	-3.55	-270	160	1490	55	233	0.10738	2.6e-08	1109302
MA0753.1	ZNF740	MCCCCCCCAC	57	0.031	-3.46	-208	95	1491	41	250	0.06372	2.9e-08	1112283
